# Supplementary material for: Temporal and spatial heterogeneity of host response to SARS-CoV-2 pulmonary infection
Source: Nat Commun. 2020 Dec 9;11:6319. doi: 10.1038/s41467-020-20139-7 (PMC7725958; doi:10.1038/s41467-020-20139-7)
Supplement: Supplementary file 5 — Supplementary Data 2 [file 41467_2020_20139_MOESM5_ESM.xlsx]

## Sheet: Sheet 1
Cluster 1 Virus High	Hallmark IFN Gamma or Alpha	Hallmark EMT	Hallmark Coagulation
C1R	IFN		Coagulation
C1S	IFN		Coagulation
CFH	IFN		Coagulation
SERPING1	IFN		Coagulation
ADAR	IFN
EIF2AK2	IFN
GBP2	IFN
GBP4	IFN
IFI44L	IFN
IFIT3	IFN
IRF1	IFN
MX1	IFN
OAS3	IFN
PARP14	IFN
RNF213	IFN
RSAD2	IFN
SAMD9L	IFN
WARS	IFN
FBN1		EMT	Coagulation
FN1		EMT	Coagulation
SPARC		EMT	Coagulation
DCN		EMT
LAMA2		EMT
LAMC1		EMT
MGP		EMT
TGM2		EMT
TNC		EMT
VIM		EMT
PECAM1			Coagulation
ADAMTS1
ADH1B
APOL1
C7
CD163
CRISPLD2
CTSL
FKBP5
FLT1
GBP1
GBP5
GPX3
IFI6
KLF9
LAMB1
PDGFRA
PDK4
PKM
PODXL
PRG4
PRRC2C
TGFBR2
TMEM100
VMP1
Cluster 2 Virus Mixed	Hallmark EMT	Hallmark Myogenesis	Hallmark Coagulation
COL1A1	EMT	Myogenesis
COL3A1	EMT	Myogenesis
COL4A2	EMT	Myogenesis
COL6A2	EMT	Myogenesis
LRP1	EMT		Coagulation
MMP14	EMT		Coagulation
MMP2	EMT		Coagulation
BGN	EMT
COL1A2	EMT
COL4A1	EMT
COL5A1	EMT
FBLN1	EMT
FLNA	EMT
IGFBP4	EMT
AEBP1		Myogenesis
COL6A3		Myogenesis
MYH9		Myogenesis
CTSB			Coagulation
VWF			Coagulation
APOE
C1QB
COL6A1
CTSD
DYNC1H1
EEF2
FASN
HSPG2
LTBP2
PSAP
STAB1
TLN1
Cluster 3 Virus Low	Keratin	Mucin	Surfactant
KRT4	Keratin
KRT5	Keratin
KRT6A	Keratin
KRT13	Keratin
MUC2		Mucin
MUC3A		Mucin
MUC4		Mucin
MUC5AC		Mucin
MUC16		Mucin
SFTPA1			Surfactant
SFTPA2			Surfactant
SFTPB			Surfactant
SFTPC			Surfactant
ABCA3
AC006548.28
AC010970.2
CH507−513H4.5
chr22−38_28785274−29006793.1
CRNN
CTD−2328D6.1
DSP
GAS5
GLUL
GPNMB
HELLPAR
HMOX1
KCNQ1OT1
LL22NC03−86G7.1
LRRK2
MRC1
MT−RNR1
MT−RNR2
PPL
RN7SL151P
RN7SL4P
RNA5S9
RNA5SP141
RNA5SP145
RNA5SP149
RNA5SP202
RNA5SP298
RNA5SP429
RNA5SP99
RNU11
RNU12
RNU4−1
RNU4−2
RNU5A−1
RNU5B−1
RNU5E−1
RNY1
RP3−323A16.1
RP3−394A18.1
RP5−1039K5.19
RPPH1
SLC34A2
SNORA73B
SNORD3A
SPRR3
TGFBI
TTN
U1
VTRNA1−1
