# Supplementary material for: Temporal and spatial heterogeneity of host response to SARS-CoV-2 pulmonary infection
Source: Nat Commun. 2020 Dec 9;11:6319. doi: 10.1038/s41467-020-20139-7 (PMC7725958; doi:10.1038/s41467-020-20139-7)
Supplement: Supplementary file 6 — Supplementary Data 3 [file 41467_2020_20139_MOESM6_ESM.xlsx]

## Sheet: Sheet 1
UP								DOWN								GSEA UP
	baseMean	log2FoldChange	lfcSE	stat	pvalue	padj			baseMean	log2FoldChange	lfcSE	stat	pvalue	padj
ORF1a	1444.81	9.27489	0.818629	11.3298	9.34371e-30	2.67912e-25		CXCL8	35.4946	-3.76753	0.467858	-8.05271	8.09783e-16	1.93491e-12		Overlap Results
ORF1b	845.873	9.10878	0.920833	9.8919	4.51396e-23	3.23572e-19		FCGBP	15.7363	-3.56047	0.495599	-7.18417	6.76173e-13	7.77521e-10
S	489.437	8.76819	0.876532	10.0033	1.47444e-23	1.40922e-19		HELLPAR	124.817	-4.23403	0.594611	-7.12067	1.07403e-12	1.18444e-09		Collection(s):	H
M	103.087	8.47293	1.00076	8.46648	2.52927e-17	8.56134e-14		FLG	12.9618	-4.60138	0.648761	-7.09257	1.31641e-12	1.34805e-09		# overlaps shown:	20
N	266.328	8.27293	0.889289	9.30285	1.36724e-20	7.84059e-17		RP11-1023L17.2	18.3345	-3.69626	0.53306	-6.93403	4.09005e-12	3.90914e-09		# genesets in collections:	50
ORF3a	74.5264	7.9214	1.00765	7.86124	3.80339e-15	7.2703e-12		MUC19	14.0484	-5.38143	0.790707	-6.80584	1.00459e-11	9.29177e-09		# genes in comparison (n):	337
ORF8	51.5482	7.7483	0.927243	8.35628	6.47293e-17	1.85598e-13		CNTNAP2	6.42496	-5.47872	0.807736	-6.78281	1.17858e-11	1.05604e-08		# genes in universe (N):	38404
ORF6	54.944	7.66878	0.923021	8.30835	9.70451e-17	2.52961e-13		PCLO	25.0734	-2.27308	0.339746	-6.69052	2.22382e-11	1.93223e-08
ORF7a	72.5374	7.50444	1.02639	7.3115	2.64171e-13	3.2933e-10		SDR42E1	13.1117	-3.24522	0.488269	-6.64639	3.00368e-11	2.53307e-08		Gene Set Name	# Genes in Gene Set (K)	Description	# Genes in Overlap (k)	k/K	p-value	FDR q-value
E	28.3753	6.76377	1.02223	6.6167	3.67301e-11	3.00904e-08		CTA-228A9.4	15.0609	-3.92881	0.60332	-6.51198	7.41668e-11	5.59627e-08		HALLMARK_INTERFERON_GAMMA_RESPONSE	200	Genes up-regulated in response to IFNG [GeneID=3458].	64	0.32	2.67e-82	1.33e-80
ORF7b	19.0516	6.47017	1.15229	5.61508	1.96475e-08	4.02395e-06		ADARB2	6.00648	-4.61181	0.709818	-6.49718	8.18409e-11	5.86656e-08		HALLMARK_INTERFERON_ALPHA_RESPONSE	97	Genes up-regulated in response to alpha interferon proteins.	51	0.5258	1.97e-79	4.92e-78
ORF10	18.3269	6.46227	0.98923	6.53263	6.46251e-11	5.0081e-08		CYP4F3	6.95723	-3.1081	0.479187	-6.48619	8.80336e-11	6.15656e-08		HALLMARK_EPITHELIAL_MESENCHYMAL_TRANSITION	200	Genes defining epithelial-mesenchymal transition, as in wound healing, fibrosis and metastasis.	15	0.075	3.5e-10	5.83e-09
IFIT3	111.234	3.00549	0.292458	10.2767	8.97806e-25	1.28714e-20		MCF2L2	16.7459	-4.45	0.686475	-6.48239	9.02835e-11	6.16357e-08		HALLMARK_UV_RESPONSE_DN	144	Genes down-regulated in response to ultraviolet (UV) radiation.	13	0.0903	5.45e-10	6.81e-09
RSAD2	77.4764	2.95426	0.402413	7.34136	2.11436e-13	2.75569e-10		GABRB3	7.65079	-4.11642	0.635835	-6.47405	9.54119e-11	6.3622e-08		HALLMARK_INFLAMMATORY_RESPONSE	200	Genes defining inflammatory response.	14	0.07	3.34e-09	3.34e-08
IFIT1	54.8741	2.87343	0.38897	7.38729	1.49848e-13	2.14829e-10		FLJ16779	5.9665	-5.62712	0.877007	-6.41628	1.39647e-10	8.51937e-08		HALLMARK_KRAS_SIGNALING_UP	200	Genes up-regulated by KRAS activation.	12	0.06	2.4e-07	2e-06
IFI44L	151.341	2.8447	0.353755	8.04144	8.87853e-16	1.95826e-12		UNC80	7.57035	-5.90831	0.938497	-6.29551	3.06396e-10	1.72261e-07		HALLMARK_APICAL_JUNCTION	200	Genes encoding components of apical junction complex.	11	0.055	1.8e-06	1.12e-05
ISG15	29.7601	2.71594	0.338597	8.02115	1.04758e-15	2.14553e-12		UNC79	6.48546	-5.03345	0.803111	-6.26744	3.67033e-10	2.02383e-07		HALLMARK_COMPLEMENT	200	Genes encoding components of the complement system, which is part of the innate immune system.	11	0.055	1.8e-06	1.12e-05
IFIT2	45.2139	2.60896	0.302846	8.61483	7.00446e-18	3.34731e-14		RP4-671O14.7	14.6702	-4.5036	0.719246	-6.26156	3.81154e-10	2.03229e-07		HALLMARK_MITOTIC_SPINDLE	199	Genes important for mitotic spindle assembly.	10	0.0503	1.17e-05	5.56e-05
IDO1	31.0215	2.52645	0.506415	4.9889	6.07233e-07	3.90465e-05		LINC00511	6.99186	-3.5637	0.569421	-6.25846	3.88795e-10	2.03229e-07		HALLMARK_HYPOXIA	200	Genes up-regulated in response to low oxygen levels (hypoxia).	10	0.05	1.22e-05	5.56e-05
CXCL11	6.18719	2.47359	0.614497	4.02538	5.68833e-05	0.000837809		RP5-1014D13.2	24.967	-2.4248	0.38747	-6.25805	3.8983e-10	2.03229e-07		HALLMARK_TNFA_SIGNALING_VIA_NFKB	200	Genes regulated by NF-kB in response to TNF [GeneID=7124].	10	0.05	1.22e-05	5.56e-05
MX1	166.474	2.40046	0.316413	7.58647	3.28731e-14	5.23649e-11		CTA-212A2.3	11.0631	-5.24747	0.843258	-6.22285	4.88212e-10	2.45588e-07		HALLMARK_IL2_STAT5_SIGNALING	199	Genes up-regulated by STAT5 in response to IL2 stimulation.	9	0.0452	7.24e-05	0.000302
AC233755.1	2.09383	2.34532	0.644239	3.64044	0.000272172	0.00238233		ZNF469	10.6858	-3.07752	0.494491	-6.2236	4.85862e-10	2.45588e-07		HALLMARK_APOPTOSIS	161	Genes mediating programmed cell death (apoptosis) by activation of caspases.	8	0.0497	9.49e-05	0.000365
IFI6	137.53	2.30123	0.294259	7.82043	5.2645e-15	9.43431e-12		FAM101B	10.5756	-1.87005	0.30069	-6.2192	4.99683e-10	2.47024e-07		HALLMARK_IL6_JAK_STAT3_SIGNALING	87	Genes up-regulated by IL6 [GeneID=3569] via STAT3 [GeneID=6774], e.g., during acute phase response.	6	0.069	0.000121	0.000433
RP5-857K21.6	58.9416	2.2672	0.55288	4.10071	4.11884e-05	0.000676649		GNB1L	5.02573	-3.59909	0.580416	-6.20088	5.61477e-10	2.60419e-07		HALLMARK_PROTEIN_SECRETION	96	Genes involved in protein secretion pathway.	6	0.0625	0.000209	0.000695
EDN1	30.0615	2.19349	0.398714	5.50143	3.76733e-08	6.4683e-06		FSIP2	12.3224	-3.12235	0.503517	-6.20108	5.60761e-10	2.60419e-07		HALLMARK_COAGULATION	138	Genes encoding components of blood coagulation system; also up-regulated in platelets.	7	0.0507	0.000228	0.000714
OAS2	76.3513	2.16067	0.255416	8.45941	2.68727e-17	8.56134e-14		LL22NC03-86G7.1	35.5077	-2.59771	0.418956	-6.20043	5.63108e-10	2.60419e-07		HALLMARK_ALLOGRAFT_REJECTION	200	Genes up-regulated during transplant rejection.	8	0.04	0.000415	0.00115
HERC6	23.0809	2.13808	0.369775	5.78211	7.37697e-09	1.8918e-06		FZD10-AS1	8.36214	-4.12497	0.667008	-6.1843	6.23804e-10	2.81317e-07		HALLMARK_G2M_CHECKPOINT	200	Genes involved in the G2/M checkpoint, as in progression through the cell division cycle.	8	0.04	0.000415	0.00115
IFI44	49.5815	2.1127	0.287683	7.34386	2.07513e-13	2.75569e-10		FAM71F2	5.01868	-3.51133	0.567877	-6.18326	6.27919e-10	2.81317e-07		HALLMARK_E2F_TARGETS	200	Genes encoding cell cycle related targets of E2F transcription factors.	7	0.035	0.00203	0.00535
USP18	7.6376	2.06935	0.420866	4.91689	8.79322e-07	5.02247e-05		ALG14	8.21424	-2.94545	0.476832	-6.17712	6.52824e-10	2.87976e-07		HALLMARK_FATTY_ACID_METABOLISM	158	Genes encoding proteins involved in metabolism of fatty acids.	6	0.038	0.00281	0.00703
CMPK2	20.3218	2.01963	0.402576	5.01677	5.25466e-07	3.52114e-05		IL1B	11.4863	-3.84544	0.623656	-6.16596	7.00557e-10	3.04349e-07
OAS3	107.367	1.97374	0.311963	6.32686	2.50206e-10	1.46411e-07		RP3-323A16.1	38.8314	-4.92396	0.800974	-6.14746	7.87321e-10	3.36938e-07
XAF1	55.4077	1.94344	0.226753	8.57073	1.02827e-17	4.21196e-14		SLCO5A1	4.89894	-4.29963	0.700134	-6.14116	8.19222e-10	3.45434e-07		Gene/Gene Set Overlap Matrix
DDX60	62.7743	1.91044	0.249861	7.64601	2.07312e-14	3.49661e-11		MAS1	11.7005	-4.78208	0.78015	-6.1297	8.80465e-10	3.55571e-07
FIBIN	10.0925	1.88239	0.388021	4.85127	1.22671e-06	6.09593e-05		SRCIN1	9.56303	-3.88762	0.633858	-6.13326	8.60951e-10	3.55571e-07		Entrez Gene Id	Gene Symbol	Gene Description	HALLMARK_INTERFERON_GAMMA_RESPONSE	HALLMARK_INTERFERON_ALPHA_RESPONSE	HALLMARK_EPITHELIAL_MESENCHYMAL_TRANSITION	HALLMARK_UV_RESPONSE_DN	HALLMARK_INFLAMMATORY_RESPONSE	HALLMARK_KRAS_SIGNALING_UP	HALLMARK_APICAL_JUNCTION	HALLMARK_COMPLEMENT	HALLMARK_MITOTIC_SPINDLE	HALLMARK_HYPOXIA	HALLMARK_TNFA_SIGNALING_VIA_NFKB	HALLMARK_IL2_STAT5_SIGNALING	HALLMARK_APOPTOSIS	HALLMARK_IL6_JAK_STAT3_SIGNALING	HALLMARK_PROTEIN_SECRETION	HALLMARK_COAGULATION	HALLMARK_ALLOGRAFT_REJECTION	HALLMARK_G2M_CHECKPOINT	HALLMARK_E2F_TARGETS	HALLMARK_FATTY_ACID_METABOLISM
IGF2	136.817	1.86206	0.479801	3.8809	0.00010407	0.00124126		SLC24A4	14.3279	-3.37086	0.549865	-6.13034	8.7693e-10	3.55571e-07		3665	IRF7	interferon regulatory factor 7 [Source:HGNC Symbol;Acc:HGNC:6122]	HALLMARK_INTERFERON_GAMMA_RESPONSE	HALLMARK_INTERFERON_ALPHA_RESPONSE			HALLMARK_INFLAMMATORY_RESPONSE			HALLMARK_COMPLEMENT									HALLMARK_ALLOGRAFT_REJECTION
PRG4	116.115	1.83803	0.547689	3.35597	0.000790876	0.00494586		ACSL6	5.37092	-3.75153	0.614891	-6.10113	1.05324e-09	4.14817e-07		6373	CXCL11	C-X-C motif chemokine ligand 11 [Source:HGNC Symbol;Acc:HGNC:10638]	HALLMARK_INTERFERON_GAMMA_RESPONSE	HALLMARK_INTERFERON_ALPHA_RESPONSE			HALLMARK_INFLAMMATORY_RESPONSE						HALLMARK_TNFA_SIGNALING_VIA_NFKB			HALLMARK_IL6_JAK_STAT3_SIGNALING
IFITM1	80.439	1.8226	0.24452	7.45378	9.06998e-14	1.36876e-10		CCDC64B	9.56889	-2.05497	0.336841	-6.10069	1.0561e-09	4.14817e-07		4061	LY6E	lymphocyte antigen 6 family member E [Source:HGNC Symbol;Acc:HGNC:6727]	HALLMARK_INTERFERON_GAMMA_RESPONSE	HALLMARK_INTERFERON_ALPHA_RESPONSE			HALLMARK_INFLAMMATORY_RESPONSE
TMEM100	90.0512	1.79251	0.334508	5.35864	8.38527e-08	1.08792e-05		PKD1L2	8.8614	-4.97074	0.815461	-6.09562	1.09012e-09	4.19169e-07		5610	EIF2AK2	eukaryotic translation initiation factor 2 alpha kinase 2 [Source:HGNC Symbol;Acc:HGNC:9437]	HALLMARK_INTERFERON_GAMMA_RESPONSE	HALLMARK_INTERFERON_ALPHA_RESPONSE			HALLMARK_INFLAMMATORY_RESPONSE
SAMD9L	124.878	1.77196	0.246659	7.18382	6.77921e-13	7.77521e-10		POU2F3	6.76235	-4.32835	0.712036	-6.07884	1.21059e-09	4.56726e-07		684	BST2	bone marrow stromal cell antigen 2 [Source:HGNC Symbol;Acc:HGNC:1119]	HALLMARK_INTERFERON_GAMMA_RESPONSE	HALLMARK_INTERFERON_ALPHA_RESPONSE			HALLMARK_INFLAMMATORY_RESPONSE
MX2	62.6121	1.73917	0.389706	4.46277	8.09056e-06	0.000225006		BEAN1	5.98335	-4.20475	0.692627	-6.07073	1.27333e-09	4.74158e-07		9111	NMI	N-myc and STAT interactor [Source:HGNC Symbol;Acc:HGNC:7854]	HALLMARK_INTERFERON_GAMMA_RESPONSE	HALLMARK_INTERFERON_ALPHA_RESPONSE			HALLMARK_INFLAMMATORY_RESPONSE
IGFBP3	26.7362	1.72484	0.488958	3.52759	0.000419364	0.00321939		AC008079.10	14.4661	-3.51407	0.580025	-6.05848	1.37414e-09	5.05139e-07		5696	PSMB8	proteasome 20S subunit beta 8 [Source:HGNC Symbol;Acc:HGNC:9545]	HALLMARK_INTERFERON_GAMMA_RESPONSE	HALLMARK_INTERFERON_ALPHA_RESPONSE				HALLMARK_KRAS_SIGNALING_UP
PLA2G2A	49.8149	1.71765	0.428667	4.00695	6.15079e-05	0.000885349		BEND3	7.39446	-2.74491	0.453525	-6.0524	1.42704e-09	5.17945e-07		5359	PLSCR1	phospholipid scramblase 1 [Source:HGNC Symbol;Acc:HGNC:9092]	HALLMARK_INTERFERON_GAMMA_RESPONSE	HALLMARK_INTERFERON_ALPHA_RESPONSE						HALLMARK_COMPLEMENT				HALLMARK_IL2_STAT5_SIGNALING
OAS1	36.4143	1.68518	0.271281	6.21194	5.23344e-10	2.54336e-07		BSN	10.2811	-4.05698	0.671138	-6.04492	1.49482e-09	5.35761e-07		716	C1S	complement C1s [Source:HGNC Symbol;Acc:HGNC:1247]	HALLMARK_INTERFERON_GAMMA_RESPONSE	HALLMARK_INTERFERON_ALPHA_RESPONSE						HALLMARK_COMPLEMENT								HALLMARK_COAGULATION
DDX58	54.0025	1.67202	0.264494	6.32157	2.58919e-10	1.48479e-07		AFAP1-AS1	7.84369	-3.14144	0.5202	-6.0389	1.55173e-09	5.49293e-07		51056	LAP3	leucine aminopeptidase 3 [Source:HGNC Symbol;Acc:HGNC:18449]	HALLMARK_INTERFERON_GAMMA_RESPONSE	HALLMARK_INTERFERON_ALPHA_RESPONSE						HALLMARK_COMPLEMENT
HLA-DRB5	66.8416	1.64335	0.378976	4.33629	1.44906e-05	0.000332126		ADCY2	14.0642	-4.45727	0.739949	-6.02376	1.70415e-09	5.88712e-07		6890	TAP1	transporter 1, ATP binding cassette subfamily B member [Source:HGNC Symbol;Acc:HGNC:43]	HALLMARK_INTERFERON_GAMMA_RESPONSE	HALLMARK_INTERFERON_ALPHA_RESPONSE									HALLMARK_TNFA_SIGNALING_VIA_NFKB		HALLMARK_APOPTOSIS				HALLMARK_ALLOGRAFT_REJECTION
MTND4P12	11.4114	1.59425	0.457987	3.48099	0.000499567	0.00361628		NMNAT2	5.54786	-4.06879	0.676407	-6.0153	1.79556e-09	6.12906e-07		3433	IFIT2	interferon induced protein with tetratricopeptide repeats 2 [Source:HGNC Symbol;Acc:HGNC:5409]	HALLMARK_INTERFERON_GAMMA_RESPONSE	HALLMARK_INTERFERON_ALPHA_RESPONSE									HALLMARK_TNFA_SIGNALING_VIA_NFKB
SAMD9	74.8196	1.56021	0.22214	7.02355	2.16299e-12	2.1386e-09		CELSR3	7.31927	-3.32067	0.552716	-6.00791	1.87928e-09	6.33937e-07		64135	IFIH1	interferon induced with helicase C domain 1 [Source:HGNC Symbol;Acc:HGNC:18873]	HALLMARK_INTERFERON_GAMMA_RESPONSE	HALLMARK_INTERFERON_ALPHA_RESPONSE									HALLMARK_TNFA_SIGNALING_VIA_NFKB
EPSTI1	76.5964	1.55814	0.24164	6.44818	1.13201e-10	7.05614e-08		GRIK3	8.55766	-6.05199	1.00939	-5.99568	2.02636e-09	6.69684e-07		10410	IFITM3	interferon induced transmembrane protein 3 [Source:HGNC Symbol;Acc:HGNC:5414]	HALLMARK_INTERFERON_GAMMA_RESPONSE	HALLMARK_INTERFERON_ALPHA_RESPONSE										HALLMARK_IL2_STAT5_SIGNALING	HALLMARK_APOPTOSIS
IFIH1	47.599	1.50723	0.255678	5.89505	3.74576e-09	1.09003e-06		LINC00649	14.1309	-2.48844	0.41562	-5.98731	2.13345e-09	6.95141e-07		115361	GBP4	guanylate binding protein 4 [Source:HGNC Symbol;Acc:HGNC:20480]	HALLMARK_INTERFERON_GAMMA_RESPONSE	HALLMARK_INTERFERON_ALPHA_RESPONSE										HALLMARK_IL2_STAT5_SIGNALING
LY6E	81.2941	1.5066	0.233613	6.44913	1.1249e-10	7.05614e-08		KIF6	8.44276	-4.17767	0.699371	-5.97347	2.32256e-09	7.48255e-07		6773	STAT2	signal transducer and activator of transcription 2 [Source:HGNC Symbol;Acc:HGNC:11363]	HALLMARK_INTERFERON_GAMMA_RESPONSE	HALLMARK_INTERFERON_ALPHA_RESPONSE												HALLMARK_IL6_JAK_STAT3_SIGNALING
ADH1B	247.527	1.43998	0.254188	5.66503	1.47002e-08	3.21756e-06		CTA-796E4.5	25.4558	-5.27841	0.885031	-5.96409	2.45994e-09	7.8371e-07		567	B2M	beta-2-microglobulin [Source:HGNC Symbol;Acc:HGNC:914]	HALLMARK_INTERFERON_GAMMA_RESPONSE	HALLMARK_INTERFERON_ALPHA_RESPONSE															HALLMARK_ALLOGRAFT_REJECTION
H19	12.3742	1.43155	0.411024	3.48289	0.00049603	0.00359794		AP000997.2	7.98727	-5.9912	1.00532	-5.95952	2.52978e-09	7.97103e-07		7453	WARS1	tryptophanyl-tRNA synthetase 1 [Source:HGNC Symbol;Acc:HGNC:12729]	HALLMARK_INTERFERON_GAMMA_RESPONSE	HALLMARK_INTERFERON_ALPHA_RESPONSE															HALLMARK_ALLOGRAFT_REJECTION
GBP1	161.494	1.42506	0.400372	3.55935	0.000371779	0.00296606		TPTEP1	11.8517	-2.81971	0.476152	-5.92186	3.18312e-09	9.92062e-07		5720	PSME1	proteasome activator subunit 1 [Source:HGNC Symbol;Acc:HGNC:9568]	HALLMARK_INTERFERON_GAMMA_RESPONSE	HALLMARK_INTERFERON_ALPHA_RESPONSE																		HALLMARK_FATTY_ACID_METABOLISM
ANKRD1	66.9755	1.39791	0.392972	3.55728	0.000374721	0.00298041		GRIN2B	26.5582	-4.22617	0.714182	-5.91749	3.26887e-09	1.00783e-06		9246	UBE2L6	ubiquitin conjugating enzyme E2 L6 [Source:HGNC Symbol;Acc:HGNC:12490]	HALLMARK_INTERFERON_GAMMA_RESPONSE	HALLMARK_INTERFERON_ALPHA_RESPONSE																		HALLMARK_FATTY_ACID_METABOLISM
GBP5	85.4674	1.39497	0.393372	3.5462	0.000390835	0.00306605		AC144833.1	4.90319	-5.68701	0.961382	-5.91545	3.30971e-09	1.00957e-06		5684	PSMA3	proteasome 20S subunit alpha 3 [Source:HGNC Symbol;Acc:HGNC:9532]	HALLMARK_INTERFERON_GAMMA_RESPONSE	HALLMARK_INTERFERON_ALPHA_RESPONSE
CHRDL1	80.1417	1.39048	0.333016	4.1754	2.97461e-05	0.000547003		PTPRN	5.45606	-4.97105	0.84337	-5.89426	3.76359e-09	1.09003e-06		10964	IFI44L	interferon induced protein 44 like [Source:HGNC Symbol;Acc:HGNC:17817]	HALLMARK_INTERFERON_GAMMA_RESPONSE	HALLMARK_INTERFERON_ALPHA_RESPONSE
STAT1	200.701	1.38941	0.230522	6.02722	1.668e-09	5.83251e-07		IGHV1-69-2	7.37942	-3.41877	0.579778	-5.89669	3.70875e-09	1.09003e-06		4599	MX1	MX dynamin like GTPase 1 [Source:HGNC Symbol;Acc:HGNC:7532]	HALLMARK_INTERFERON_GAMMA_RESPONSE	HALLMARK_INTERFERON_ALPHA_RESPONSE
GBP4	108.811	1.38384	0.364399	3.7976	0.000146105	0.0015562		C1orf86	18.6962	-2.18665	0.370929	-5.89507	3.74533e-09	1.09003e-06		91543	RSAD2	radical S-adenosyl methionine domain containing 2 [Source:HGNC Symbol;Acc:HGNC:30908]	HALLMARK_INTERFERON_GAMMA_RESPONSE	HALLMARK_INTERFERON_ALPHA_RESPONSE
UBE2L6	50.6993	1.34909	0.208939	6.45687	1.0689e-10	6.96557e-08		FRK	25.6687	-1.91533	0.3248	-5.89696	3.70262e-09	1.09003e-06		129607	CMPK2	cytidine/uridine monophosphate kinase 2 [Source:HGNC Symbol;Acc:HGNC:27015]	HALLMARK_INTERFERON_GAMMA_RESPONSE	HALLMARK_INTERFERON_ALPHA_RESPONSE
PLAC8	16.204	1.33424	0.291405	4.57866	4.67959e-06	0.000153697		FAM179A	14.811	-3.36412	0.571543	-5.88603	3.95589e-09	1.13427e-06		103	ADAR	adenosine deaminase RNA specific [Source:HGNC Symbol;Acc:HGNC:225]	HALLMARK_INTERFERON_GAMMA_RESPONSE	HALLMARK_INTERFERON_ALPHA_RESPONSE
WARS	370.814	1.3175	0.324055	4.06566	4.78973e-05	0.000748797		SCN11A	6.93614	-5.28568	0.899165	-5.87843	4.14179e-09	1.17582e-06		10561	IFI44	interferon induced protein 44 [Source:HGNC Symbol;Acc:HGNC:16938]	HALLMARK_INTERFERON_GAMMA_RESPONSE	HALLMARK_INTERFERON_ALPHA_RESPONSE
IFIT5	25.6089	1.30029	0.244953	5.30831	1.10647e-07	1.26737e-05		AC006548.28	49.1748	-5.04265	0.858582	-5.87323	4.27384e-09	1.18975e-06		11274	USP18	ubiquitin specific peptidase 18 [Source:HGNC Symbol;Acc:HGNC:12616]	HALLMARK_INTERFERON_GAMMA_RESPONSE	HALLMARK_INTERFERON_ALPHA_RESPONSE
IFI35	16.0892	1.24736	0.257451	4.84504	1.26585e-06	6.23636e-05		SAG	8.27976	-5.58347	0.953546	-5.85547	4.7565e-09	1.31138e-06		219285	SAMD9L	sterile alpha motif domain containing 9 like [Source:HGNC Symbol;Acc:HGNC:1349]	HALLMARK_INTERFERON_GAMMA_RESPONSE	HALLMARK_INTERFERON_ALPHA_RESPONSE
TNFSF13B	19.0354	1.23882	0.212991	5.81629	6.0167e-09	1.61231e-06		LINC01588	6.90445	-3.75564	0.641792	-5.8518	4.86271e-09	1.32789e-06		23070	CMTR1	cap methyltransferase 1 [Source:HGNC Symbol;Acc:HGNC:21077]	HALLMARK_INTERFERON_GAMMA_RESPONSE	HALLMARK_INTERFERON_ALPHA_RESPONSE
CRLS1	31.5671	1.2113	0.337976	3.58399	0.000338387	0.00277137		MAPT	8.04319	-3.8146	0.65489	-5.8248	5.71826e-09	1.54679e-06		3429	IFI27	interferon alpha inducible protein 27 [Source:HGNC Symbol;Acc:HGNC:5397]	HALLMARK_INTERFERON_GAMMA_RESPONSE	HALLMARK_INTERFERON_ALPHA_RESPONSE
PARP9	86.2978	1.21052	0.185216	6.5357	6.33123e-11	5.0081e-08		IYD	5.74363	-4.32946	0.744589	-5.81456	6.07926e-09	1.61399e-06		3430	IFI35	interferon induced protein 35 [Source:HGNC Symbol;Acc:HGNC:5399]	HALLMARK_INTERFERON_GAMMA_RESPONSE	HALLMARK_INTERFERON_ALPHA_RESPONSE
HERC5	17.7709	1.17831	0.301721	3.90529	9.41123e-05	0.00116264		CTD-2626G11.2	7.39359	-4.50986	0.77601	-5.8116	6.18773e-09	1.62771e-06		3431	SP110	SP110 nuclear body protein [Source:HGNC Symbol;Acc:HGNC:5401]	HALLMARK_INTERFERON_GAMMA_RESPONSE	HALLMARK_INTERFERON_ALPHA_RESPONSE
ITGA6	85.0712	1.17781	0.217036	5.42677	5.73843e-08	8.89395e-06		ZNF814	20.4466	-1.03737	0.179003	-5.79526	6.82158e-09	1.77814e-06		3437	IFIT3	interferon induced protein with tetratricopeptide repeats 3 [Source:HGNC Symbol;Acc:HGNC:5411]	HALLMARK_INTERFERON_GAMMA_RESPONSE	HALLMARK_INTERFERON_ALPHA_RESPONSE
IFI27	67.0128	1.15994	0.201022	5.77019	7.91816e-09	1.99156e-06		DCSTAMP	3.85159	-4.41437	0.763514	-5.78166	7.39688e-09	1.8918e-06		3959	LGALS3BP	galectin 3 binding protein [Source:HGNC Symbol;Acc:HGNC:6564]	HALLMARK_INTERFERON_GAMMA_RESPONSE	HALLMARK_INTERFERON_ALPHA_RESPONSE
HLA-H	27.2744	1.15214	0.180161	6.39505	1.6049e-10	9.58693e-08		APC2	3.73185	-3.84776	0.665664	-5.78033	7.45558e-09	1.8918e-06		54625	PARP14	poly(ADP-ribose) polymerase family member 14 [Source:HGNC Symbol;Acc:HGNC:29232]	HALLMARK_INTERFERON_GAMMA_RESPONSE	HALLMARK_INTERFERON_ALPHA_RESPONSE
DDX60L	85.075	1.14354	0.248544	4.60097	4.20531e-06	0.000142528		ZSCAN5A	7.50382	-3.3035	0.572853	-5.76675	8.08132e-09	2.01492e-06		55008	HERC6	HECT and RLD domain containing E3 ubiquitin protein ligase family member 6 [Source:HGNC Symbol;Acc:HGNC:26072]	HALLMARK_INTERFERON_GAMMA_RESPONSE	HALLMARK_INTERFERON_ALPHA_RESPONSE
CAV1	94.29	1.1417	0.218983	5.21365	1.8516e-07	1.71816e-05		ATP8A2	8.58466	-3.47401	0.60285	-5.76265	8.28048e-09	2.04678e-06		55601	DDX60	DExD/H-box helicase 60 [Source:HGNC Symbol;Acc:HGNC:25942]	HALLMARK_INTERFERON_GAMMA_RESPONSE	HALLMARK_INTERFERON_ALPHA_RESPONSE
ATL1	4.74796	1.13124	0.363821	3.10933	0.00187513	0.00916249		TMEM132B	11.787	-4.91806	0.853865	-5.75976	8.42325e-09	2.06111e-06		5721	PSME2	proteasome activator subunit 2 [Source:HGNC Symbol;Acc:HGNC:9569]	HALLMARK_INTERFERON_GAMMA_RESPONSE	HALLMARK_INTERFERON_ALPHA_RESPONSE
PHF11	45.9687	1.12965	0.18535	6.0947	1.09642e-09	4.19169e-07		LAMTOR5-AS1	8.24024	-2.93439	0.509568	-5.75858	8.48223e-09	2.06111e-06		64761	PARP12	poly(ADP-ribose) polymerase family member 12 [Source:HGNC Symbol;Acc:HGNC:21919]	HALLMARK_INTERFERON_GAMMA_RESPONSE	HALLMARK_INTERFERON_ALPHA_RESPONSE
IRF7	18.9891	1.11538	0.287159	3.8842	0.000102669	0.00122935		KCNJ6	15.2751	-5.28131	0.91774	-5.75469	8.67993e-09	2.09143e-06		6737	TRIM21	tripartite motif containing 21 [Source:HGNC Symbol;Acc:HGNC:11312]	HALLMARK_INTERFERON_GAMMA_RESPONSE	HALLMARK_INTERFERON_ALPHA_RESPONSE
DKK3	55.7528	1.11188	0.227624	4.88471	1.03583e-06	5.41979e-05		FAM27E3	3.20695	-2.84921	0.49528	-5.75272	8.78175e-09	2.09833e-06		87178	PNPT1	polyribonucleotide nucleotidyltransferase 1 [Source:HGNC Symbol;Acc:HGNC:23166]	HALLMARK_INTERFERON_GAMMA_RESPONSE	HALLMARK_INTERFERON_ALPHA_RESPONSE
IFITM3	191.572	1.10785	0.184789	5.99523	2.03196e-09	6.69684e-07		ZBTB8B	8.67875	-5.42305	0.943175	-5.74978	8.9359e-09	2.11751e-06		94240	EPSTI1	epithelial stromal interaction 1 [Source:HGNC Symbol;Acc:HGNC:16465]	HALLMARK_INTERFERON_GAMMA_RESPONSE	HALLMARK_INTERFERON_ALPHA_RESPONSE
TRIM21	24.5969	1.09978	0.206395	5.32854	9.90048e-08	1.19779e-05		MOBP	6.10815	-5.43939	0.949061	-5.73133	9.96439e-09	2.34188e-06		9636	ISG15	ISG15 ubiquitin like modifier [Source:HGNC Symbol;Acc:HGNC:4053]	HALLMARK_INTERFERON_GAMMA_RESPONSE	HALLMARK_INTERFERON_ALPHA_RESPONSE
CAV2	65.4051	1.09368	0.210669	5.19149	2.08613e-07	1.8929e-05		HUNK	10.5525	-3.56636	0.62584	-5.69851	1.20858e-08	2.81736e-06		3601	IL15RA	interleukin 15 receptor subunit alpha [Source:HGNC Symbol;Acc:HGNC:5978]	HALLMARK_INTERFERON_GAMMA_RESPONSE				HALLMARK_INFLAMMATORY_RESPONSE						HALLMARK_TNFA_SIGNALING_VIA_NFKB			HALLMARK_IL6_JAK_STAT3_SIGNALING
H1F0	57.7872	1.08606	0.233563	4.64999	3.3195e-06	0.000121403		FRMPD3	4.63705	-4.3215	0.759898	-5.68696	1.29324e-08	2.9904e-06		8743	TNFSF10	TNF superfamily member 10 [Source:HGNC Symbol;Acc:HGNC:11925]	HALLMARK_INTERFERON_GAMMA_RESPONSE				HALLMARK_INFLAMMATORY_RESPONSE							HALLMARK_IL2_STAT5_SIGNALING	HALLMARK_APOPTOSIS
DTX3L	137.943	1.08495	0.201685	5.37942	7.47273e-08	1.01548e-05		TRPM3	15.7762	-4.63915	0.816096	-5.68456	1.31147e-08	3.0083e-06		710	SERPING1	serpin family G member 1 [Source:HGNC Symbol;Acc:HGNC:1228]	HALLMARK_INTERFERON_GAMMA_RESPONSE							HALLMARK_COMPLEMENT								HALLMARK_COAGULATION
PARP14	357.028	1.08459	0.194117	5.58729	2.30639e-08	4.46111e-06		RP4-794I6.4	7.17426	-4.12184	0.726101	-5.67668	1.37336e-08	3.12526e-06		715	C1R	complement C1r [Source:HGNC Symbol;Acc:HGNC:1246]	HALLMARK_INTERFERON_GAMMA_RESPONSE							HALLMARK_COMPLEMENT								HALLMARK_COAGULATION
SERPING1	470.265	1.07673	0.23888	4.50741	6.56238e-06	0.000196343		CTA-280A3.2	6.98731	-5.32716	0.939797	-5.66842	1.4412e-08	3.18381e-06		3717	JAK2	Janus kinase 2 [Source:HGNC Symbol;Acc:HGNC:6192]	HALLMARK_INTERFERON_GAMMA_RESPONSE							HALLMARK_COMPLEMENT									HALLMARK_ALLOGRAFT_REJECTION
BTNL9	60.9783	1.07596	0.347958	3.09221	0.00198675	0.00957412		KCNB1	10.3989	-4.0862	0.720906	-5.66815	1.4435e-08	3.18381e-06		4502	MT2A	metallothionein 2A [Source:HGNC Symbol;Acc:HGNC:7406]	HALLMARK_INTERFERON_GAMMA_RESPONSE									HALLMARK_HYPOXIA								HALLMARK_G2M_CHECKPOINT
LAMA2	173.526	1.07497	0.257564	4.17359	2.99835e-05	0.000550043		B3GAT1	8.15102	-3.96304	0.69904	-5.66926	1.43414e-08	3.18381e-06		23586	DDX58	DExD/H-box helicase 58 [Source:HGNC Symbol;Acc:HGNC:19102]	HALLMARK_INTERFERON_GAMMA_RESPONSE										HALLMARK_TNFA_SIGNALING_VIA_NFKB
NOSTRIN	24.3624	1.07319	0.263986	4.06532	4.79664e-05	0.000748985		ESR2	6.39887	-3.77994	0.666483	-5.67148	1.4157e-08	3.18381e-06		6772	STAT1	signal transducer and activator of transcription 1 [Source:HGNC Symbol;Acc:HGNC:11362]	HALLMARK_INTERFERON_GAMMA_RESPONSE													HALLMARK_IL6_JAK_STAT3_SIGNALING			HALLMARK_ALLOGRAFT_REJECTION
PDGFRA	160.643	1.06541	0.240739	4.42558	9.61838e-06	0.000251402		NR6A1	5.9229	-2.99938	0.53028	-5.65622	1.54746e-08	3.36139e-06		3105	HLA-A	major histocompatibility complex, class I, A [Source:HGNC Symbol;Acc:HGNC:4931]	HALLMARK_INTERFERON_GAMMA_RESPONSE																HALLMARK_ALLOGRAFT_REJECTION
HSD11B1	27.0341	1.06199	0.32716	3.24608	0.00117004	0.00656658		ZNF774	8.4088	-2.99334	0.529627	-5.65178	1.58794e-08	3.42339e-06		3434	IFIT1	interferon induced protein with tetratricopeptide repeats 1 [Source:HGNC Symbol;Acc:HGNC:5407]	HALLMARK_INTERFERON_GAMMA_RESPONSE
GIMAP4	79.6566	1.04941	0.238942	4.39189	1.1237e-05	0.000280173		CALN1	10.0952	-6.05896	1.07521	-5.63514	1.74914e-08	3.71161e-06		25939	SAMHD1	SAM and HD domain containing deoxynucleoside triphosphate triphosphohydrolase 1 [Source:HGNC Symbol;Acc:HGNC:15925]	HALLMARK_INTERFERON_GAMMA_RESPONSE
ABCA6	62.7456	1.04934	0.302925	3.46403	0.00053215	0.00378056		GOLGA7B	6.3819	-4.39993	0.780956	-5.63403	1.76047e-08	3.71161e-06		3106	HLA-B	major histocompatibility complex, class I, B [Source:HGNC Symbol;Acc:HGNC:4932]	HALLMARK_INTERFERON_GAMMA_RESPONSE
LGALS3BP	124.104	1.04519	0.190961	5.47328	4.41779e-08	7.26396e-06		ZFHX4	11.2296	-2.90974	0.51624	-5.6364	1.7364e-08	3.71161e-06		3620	IDO1	indoleamine 2,3-dioxygenase 1 [Source:HGNC Symbol;Acc:HGNC:6059]	HALLMARK_INTERFERON_GAMMA_RESPONSE
STAT2	98.0301	1.04395	0.160476	6.50536	7.751e-11	5.69858e-08		GSG1L	4.82236	-4.91746	0.873078	-5.63232	1.77799e-08	3.72119e-06		4600	MX2	MX dynamin like GTPase 2 [Source:HGNC Symbol;Acc:HGNC:7533]	HALLMARK_INTERFERON_GAMMA_RESPONSE
MEF2A	64.9585	1.04307	0.146605	7.11483	1.12052e-12	1.18995e-09		LL22NC03-27C5.1	6.33319	-5.69908	1.01246	-5.62895	1.81312e-08	3.7401e-06		4939	OAS2	2'-5'-oligoadenylate synthetase 2 [Source:HGNC Symbol;Acc:HGNC:8087]	HALLMARK_INTERFERON_GAMMA_RESPONSE
EIF2AK2	150.572	1.04207	0.226688	4.59692	4.28783e-06	0.00014463		SCART1	8.71579	-3.98504	0.707894	-5.62943	1.80804e-08	3.7401e-06		4940	OAS3	2'-5'-oligoadenylate synthetase 3 [Source:HGNC Symbol;Acc:HGNC:8088]	HALLMARK_INTERFERON_GAMMA_RESPONSE
FILIP1L	87.1247	1.03531	0.206592	5.01137	5.40448e-07	3.5871e-05		LONRF2	15.0582	-2.45312	0.437697	-5.6046	2.08742e-08	4.24486e-06		54739	XAF1	XIAP associated factor 1 [Source:HGNC Symbol;Acc:HGNC:30932]	HALLMARK_INTERFERON_GAMMA_RESPONSE
ANGPTL1	13.4546	1.02686	0.310076	3.31165	0.000927471	0.00553913		TBC1D27	3.4654	-3.99484	0.713491	-5.599	2.1559e-08	4.35324e-06		57169	ZNFX1	zinc finger NFX1-type containing 1 [Source:HGNC Symbol;Acc:HGNC:29271]	HALLMARK_INTERFERON_GAMMA_RESPONSE
FMO2	90.917	1.02108	0.313127	3.26091	0.00111056	0.00632437		VWA7	2.44251	-4.37144	0.781301	-5.59507	2.20527e-08	4.42179e-06		57674	RNF213	ring finger protein 213 [Source:HGNC Symbol;Acc:HGNC:14539]	HALLMARK_INTERFERON_GAMMA_RESPONSE
HLA-C	541.717	1.01961	0.224971	4.53218	5.8379e-06	0.000182144		EPB42	2.9911	-3.81117	0.681333	-5.5937	2.22285e-08	4.4261e-06		80830	APOL6	apolipoprotein L6 [Source:HGNC Symbol;Acc:HGNC:14870]	HALLMARK_INTERFERON_GAMMA_RESPONSE
GIMAP7	43.9676	1.00914	0.250531	4.02803	5.62472e-05	0.000833018		RP1L1	6.45199	-5.43989	0.9735	-5.58797	2.29742e-08	4.46111e-06		8519	IFITM1	interferon induced transmembrane protein 1 [Source:HGNC Symbol;Acc:HGNC:5412]		HALLMARK_INTERFERON_ALPHA_RESPONSE			HALLMARK_INFLAMMATORY_RESPONSE
TAP1	57.7818	1.00097	0.275638	3.63146	0.000281827	0.00244207		GRIN2C	4.89076	-4.80691	0.860331	-5.58727	2.30661e-08	4.46111e-06		2634	GBP2	guanylate binding protein 2 [Source:HGNC Symbol;Acc:HGNC:4183]		HALLMARK_INTERFERON_ALPHA_RESPONSE															HALLMARK_ALLOGRAFT_REJECTION
PODXL	236.983	0.990665	0.275847	3.59136	0.000328958	0.00271744		GSTZ1	7.88964	-2.95924	0.52953	-5.58843	2.29134e-08	4.46111e-06		3107	HLA-C	major histocompatibility complex, class I, C [Source:HGNC Symbol;Acc:HGNC:4933]		HALLMARK_INTERFERON_ALPHA_RESPONSE
C1R	364.965	0.988581	0.195324	5.06124	4.16548e-07	3.0391e-05		KCNC4	28.9427	-2.38009	0.42605	-5.5864	2.31823e-08	4.46111e-06		4938	OAS1	2'-5'-oligoadenylate synthetase 1 [Source:HGNC Symbol;Acc:HGNC:8086]		HALLMARK_INTERFERON_ALPHA_RESPONSE
AOC3	69.9635	0.986735	0.240225	4.10754	3.99887e-05	0.000663924		GAP43	3.9106	-5.45306	0.976881	-5.58211	2.37611e-08	4.49462e-06		51667	NUB1	negative regulator of ubiquitin like proteins 1 [Source:HGNC Symbol;Acc:HGNC:17623]		HALLMARK_INTERFERON_ALPHA_RESPONSE
DCN	398.116	0.973002	0.207257	4.69465	2.6706e-06	0.00010481		MYO15A	9.49207	-3.71847	0.665936	-5.58383	2.35285e-08	4.49462e-06		54809	SAMD9	sterile alpha motif domain containing 9 [Source:HGNC Symbol;Acc:HGNC:1348]		HALLMARK_INTERFERON_ALPHA_RESPONSE
PSMB8	26.939	0.964377	0.194346	4.96218	6.97072e-07	4.23457e-05		PRSS16	6.44967	-3.6094	0.646656	-5.58164	2.38267e-08	4.49462e-06		83666	PARP9	poly(ADP-ribose) polymerase family member 9 [Source:HGNC Symbol;Acc:HGNC:24118]		HALLMARK_INTERFERON_ALPHA_RESPONSE
PON2	52.0302	0.959312	0.175344	5.47102	4.4746e-08	7.26396e-06		LINC00910	6.33541	-3.24747	0.582015	-5.5797	2.4094e-08	4.51534e-06		10516	FBLN5	fibulin 5 [Source:HGNC Symbol;Acc:HGNC:3602]			HALLMARK_EPITHELIAL_MESENCHYMAL_TRANSITION	HALLMARK_UV_RESPONSE_DN
MT2A	119.624	0.954982	0.257516	3.70843	0.000208547	0.00198397		CUBN	8.0736	-2.48092	0.446312	-5.55871	2.71769e-08	5.06003e-06		3915	LAMC1	laminin subunit gamma 1 [Source:HGNC Symbol;Acc:HGNC:6492]			HALLMARK_EPITHELIAL_MESENCHYMAL_TRANSITION	HALLMARK_UV_RESPONSE_DN
EGFL6	22.7772	0.954859	0.287877	3.3169	0.000910231	0.00547181		CD160	5.07995	-3.53896	0.636844	-5.55703	2.74396e-08	5.07597e-06		5376	PMP22	peripheral myelin protein 22 [Source:HGNC Symbol;Acc:HGNC:9118]			HALLMARK_EPITHELIAL_MESENCHYMAL_TRANSITION	HALLMARK_UV_RESPONSE_DN
CCL21	22.4042	0.954225	0.209246	4.56029	5.10827e-06	0.000163836		RP3-412A9.17	11.4215	-4.66085	0.840005	-5.5486	2.87974e-08	5.293e-06		3486	IGFBP3	insulin like growth factor binding protein 3 [Source:HGNC Symbol;Acc:HGNC:5472]			HALLMARK_EPITHELIAL_MESENCHYMAL_TRANSITION			HALLMARK_KRAS_SIGNALING_UP				HALLMARK_HYPOXIA
GBP2	156.945	0.952347	0.263745	3.61086	0.000305182	0.00257943		KCNJ5	7.61984	-3.40566	0.614296	-5.544	2.95638e-08	5.39925e-06		2200	FBN1	fibrillin 1 [Source:HGNC Symbol;Acc:HGNC:3603]			HALLMARK_EPITHELIAL_MESENCHYMAL_TRANSITION				HALLMARK_APICAL_JUNCTION									HALLMARK_COAGULATION
HLA-B	680.435	0.9487	0.225293	4.21095	2.54298e-05	0.000489689		B4GALNT2	4.97904	-5.42229	0.979305	-5.53688	3.07907e-08	5.58773e-06		667	DST	dystonin [Source:HGNC Symbol;Acc:HGNC:1090]			HALLMARK_EPITHELIAL_MESENCHYMAL_TRANSITION						HALLMARK_MITOTIC_SPINDLE						HALLMARK_PROTEIN_SECRETION
CALCRL	86.5517	0.946215	0.264087	3.58296	0.000339719	0.00277752		RP11-805I24.1	5.24035	-5.61372	1.01661	-5.52198	3.35208e-08	5.96983e-06		7052	TGM2	transglutaminase 2 [Source:HGNC Symbol;Acc:HGNC:11778]			HALLMARK_EPITHELIAL_MESENCHYMAL_TRANSITION							HALLMARK_HYPOXIA		HALLMARK_IL2_STAT5_SIGNALING
MRPL39	8.07759	0.940981	0.251736	3.73796	0.000185517	0.00182931		SH3TC2	9.67314	-3.67443	0.665166	-5.52408	3.31213e-08	5.96983e-06		1634	DCN	decorin [Source:HGNC Symbol;Acc:HGNC:2705]			HALLMARK_EPITHELIAL_MESENCHYMAL_TRANSITION							HALLMARK_HYPOXIA			HALLMARK_APOPTOSIS
PARP12	34.7802	0.93019	0.214947	4.32753	1.50791e-05	0.000340176		RP5-1039K5.19	48.4099	-2.65133	0.480056	-5.52296	3.33326e-08	5.96983e-06		3956	LGALS1	galectin 1 [Source:HGNC Symbol;Acc:HGNC:6561]			HALLMARK_EPITHELIAL_MESENCHYMAL_TRANSITION																	HALLMARK_FATTY_ACID_METABOLISM
PPAP2A	11.9962	0.922444	0.296232	3.11393	0.00184615	0.00908282		EPHA7	5.15629	-3.83569	0.695047	-5.51861	3.41695e-08	6.0478e-06		6387	CXCL12	C-X-C motif chemokine ligand 12 [Source:HGNC Symbol;Acc:HGNC:10672]			HALLMARK_EPITHELIAL_MESENCHYMAL_TRANSITION
PNPT1	21.9653	0.915326	0.254121	3.60194	0.000315856	0.00264116		CTC-205M6.5	3.62171	-3.6259	0.657452	-5.51509	3.4861e-08	6.13234e-06		3908	LAMA2	laminin subunit alpha 2 [Source:HGNC Symbol;Acc:HGNC:6482]			HALLMARK_EPITHELIAL_MESENCHYMAL_TRANSITION
TNFSF10	64.435	0.907738	0.243873	3.72218	0.000197514	0.0019093		DGCR5	4.14842	-5.06489	0.918699	-5.51311	3.52539e-08	6.16362e-06		11167	FSTL1	follistatin like 1 [Source:HGNC Symbol;Acc:HGNC:3972]			HALLMARK_EPITHELIAL_MESENCHYMAL_TRANSITION
DUSP6	38.6272	0.904765	0.256187	3.53166	0.000412965	0.00317844		KCNMA1-AS1	4.243	-4.19346	0.761394	-5.5076	3.63755e-08	6.32118e-06		25890	ABI3BP	ABI family member 3 binding protein [Source:HGNC Symbol;Acc:HGNC:17265]			HALLMARK_EPITHELIAL_MESENCHYMAL_TRANSITION
TRIM22	117.451	0.902548	0.153586	5.87652	4.18991e-09	1.17782e-06		TIAF1	8.20758	-2.0612	0.374616	-5.50216	3.75177e-08	6.4683e-06		6443	SGCB	sarcoglycan beta [Source:HGNC Symbol;Acc:HGNC:10806]			HALLMARK_EPITHELIAL_MESENCHYMAL_TRANSITION
SCEL	63.5988	0.902426	0.252923	3.56799	0.000359726	0.00289325		ST18	6.9563	-4.01618	0.730272	-5.49957	3.80712e-08	6.49772e-06		800	CALD1	caldesmon 1 [Source:HGNC Symbol;Acc:HGNC:1441]			HALLMARK_EPITHELIAL_MESENCHYMAL_TRANSITION
C1GALT1C1	8.69829	0.893672	0.263995	3.38519	0.000711288	0.00460378		ADCY10	3.17581	-4.09231	0.745318	-5.49069	4.00371e-08	6.7928e-06		2152	F3	coagulation factor III, tissue factor [Source:HGNC Symbol;Acc:HGNC:3541]				HALLMARK_UV_RESPONSE_DN	HALLMARK_INFLAMMATORY_RESPONSE			HALLMARK_COMPLEMENT		HALLMARK_HYPOXIA	HALLMARK_TNFA_SIGNALING_VIA_NFKB					HALLMARK_COAGULATION
HLA-A	411.211	0.891705	0.19794	4.50493	6.63937e-06	0.000197685		TRAPPC5	6.32738	-3.00348	0.547184	-5.48897	4.04279e-08	6.81875e-06		8829	NRP1	neuropilin 1 [Source:HGNC Symbol;Acc:HGNC:8004]				HALLMARK_UV_RESPONSE_DN		HALLMARK_KRAS_SIGNALING_UP						HALLMARK_IL2_STAT5_SIGNALING
LAP3	122.403	0.888655	0.237244	3.74574	0.00017986	0.00179753		NCMAP	4.34361	-3.48697	0.63604	-5.48231	4.19797e-08	7.017e-06		7082	TJP1	tight junction protein 1 [Source:HGNC Symbol;Acc:HGNC:11827]				HALLMARK_UV_RESPONSE_DN			HALLMARK_APICAL_JUNCTION
FBLN5	56.7104	0.884717	0.23646	3.7415	0.000182923	0.00181401		HKDC1	5.94981	-2.17144	0.396114	-5.48184	4.20927e-08	7.017e-06		857	CAV1	caveolin 1 [Source:HGNC Symbol;Acc:HGNC:1527]				HALLMARK_UV_RESPONSE_DN						HALLMARK_HYPOXIA			HALLMARK_APOPTOSIS
RGCC	48.8426	0.879848	0.230035	3.82485	0.000130851	0.00144582		RGMA	11.7551	-2.90383	0.53036	-5.47521	4.37003e-08	7.24288e-06		302	ANXA2	annexin A2 [Source:HGNC Symbol;Acc:HGNC:537]				HALLMARK_UV_RESPONSE_DN						HALLMARK_HYPOXIA
CXCL12	52.2062	0.877492	0.22064	3.97703	6.97827e-05	0.000961961		SPTBN4	5.95095	-3.95862	0.723611	-5.47064	4.48409e-08	7.26396e-06		546	ATRX	ATRX chromatin remodeler [Source:HGNC Symbol;Acc:HGNC:886]				HALLMARK_UV_RESPONSE_DN														HALLMARK_G2M_CHECKPOINT
SPARCL1	616.918	0.86987	0.260439	3.34001	0.000837755	0.00515139		ADAMTS16	2.3008	-3.53632	0.646274	-5.47186	4.45337e-08	7.26396e-06		2202	EFEMP1	EGF containing fibulin extracellular matrix protein 1 [Source:HGNC Symbol;Acc:HGNC:3218]				HALLMARK_UV_RESPONSE_DN
PMP22	62.2389	0.863024	0.19307	4.47001	7.82159e-06	0.000219226		CD300LB	4.79635	-2.99311	0.54752	-5.46667	4.58574e-08	7.38691e-06		4781	NFIB	nuclear factor I B [Source:HGNC Symbol;Acc:HGNC:7785]				HALLMARK_UV_RESPONSE_DN
FBN1	186.373	0.862271	0.210844	4.08962	4.32078e-05	0.00069797		USH2A	10.1047	-4.82088	0.882529	-5.46257	4.6929e-08	7.51729e-06		5797	PTPRM	protein tyrosine phosphatase receptor type M [Source:HGNC Symbol;Acc:HGNC:9675]				HALLMARK_UV_RESPONSE_DN
TBX4	17.3669	0.859498	0.249018	3.45155	0.000557381	0.00390657		ZNF341	5.04584	-2.31788	0.425457	-5.44798	5.0944e-08	8.11509e-06		7048	TGFBR2	transforming growth factor beta receptor 2 [Source:HGNC Symbol;Acc:HGNC:11773]				HALLMARK_UV_RESPONSE_DN
PSMB8-AS1	5.13703	0.857773	0.271635	3.15781	0.00158957	0.00815345		DGKB	3.77136	-4.94718	0.908517	-5.44533	5.17089e-08	8.19144e-06		1316	KLF6	Kruppel like factor 6 [Source:HGNC Symbol;Acc:HGNC:2235]					HALLMARK_INFLAMMATORY_RESPONSE					HALLMARK_HYPOXIA	HALLMARK_TNFA_SIGNALING_VIA_NFKB	HALLMARK_IL2_STAT5_SIGNALING
IL15RA	20.9073	0.853905	0.258036	3.30925	0.000935452	0.00557387		TMEM178B	8.51172	-4.25235	0.782511	-5.43425	5.50288e-08	8.66946e-06		1906	EDN1	endothelin 1 [Source:HGNC Symbol;Acc:HGNC:3176]					HALLMARK_INFLAMMATORY_RESPONSE						HALLMARK_TNFA_SIGNALING_VIA_NFKB
F3	55.4223	0.851861	0.238226	3.57585	0.000349096	0.00283078		ABCC13	4.61891	-4.09609	0.754621	-5.42801	5.69849e-08	8.89395e-06		9180	OSMR	oncostatin M receptor [Source:HGNC Symbol;Acc:HGNC:8507]					HALLMARK_INFLAMMATORY_RESPONSE									HALLMARK_IL6_JAK_STAT3_SIGNALING
NKD2	11.1261	0.848692	0.246882	3.43764	0.000586809	0.00405143		ZSCAN22	8.83791	-2.53112	0.466405	-5.42687	5.7352e-08	8.89395e-06		10203	CALCRL	calcitonin receptor like receptor [Source:HGNC Symbol;Acc:HGNC:16709]					HALLMARK_INFLAMMATORY_RESPONSE
LRCH2	10.7178	0.844191	0.241268	3.49898	0.00046705	0.00345504		PRSS27	3.59209	-4.42417	0.815578	-5.42458	5.80915e-08	8.90727e-06		5175	PECAM1	platelet and endothelial cell adhesion molecule 1 [Source:HGNC Symbol;Acc:HGNC:8823]						HALLMARK_KRAS_SIGNALING_UP	HALLMARK_APICAL_JUNCTION									HALLMARK_COAGULATION
B2M	1163.49	0.844045	0.206627	4.08487	4.41009e-05	0.000707218		PAX8	6.82696	-2.72555	0.502401	-5.42505	5.79375e-08	8.90727e-06		1848	DUSP6	dual specificity phosphatase 6 [Source:HGNC Symbol;Acc:HGNC:3072]						HALLMARK_KRAS_SIGNALING_UP		HALLMARK_COMPLEMENT								HALLMARK_COAGULATION
EFEMP1	148.549	0.843236	0.177529	4.74984	2.03577e-06	8.58802e-05		FAXC	9.08574	-3.38536	0.624346	-5.42226	5.88518e-08	8.97584e-06		30001	ERO1A	endoplasmic reticulum oxidoreductase 1 alpha [Source:HGNC Symbol;Acc:HGNC:13280]						HALLMARK_KRAS_SIGNALING_UP				HALLMARK_HYPOXIA
NOTCH2NL	5.3232	0.841404	0.266841	3.15321	0.00161488	0.00824786		SEC14L5	4.61528	-4.66549	0.860651	-5.42088	5.93053e-08	8.99715e-06		9314	KLF4	Kruppel like factor 4 [Source:HGNC Symbol;Acc:HGNC:6348]						HALLMARK_KRAS_SIGNALING_UP					HALLMARK_TNFA_SIGNALING_VIA_NFKB
FHL1	57.9285	0.83454	0.260586	3.20255	0.00136218	0.00731832		LPO	6.49059	-4.86524	0.898068	-5.41745	6.04557e-08	9.12341e-06		8404	SPARCL1	SPARC like 1 [Source:HGNC Symbol;Acc:HGNC:11220]						HALLMARK_KRAS_SIGNALING_UP
OLFML1	15.0759	0.830229	0.250093	3.31968	0.000901219	0.00543403		KIAA1024	4.23772	-3.66076	0.676011	-5.41524	6.12074e-08	9.18847e-06		3290	HSD11B1	hydroxysteroid 11-beta dehydrogenase 1 [Source:HGNC Symbol;Acc:HGNC:5208]						HALLMARK_KRAS_SIGNALING_UP
PSME1	103.117	0.825357	0.200925	4.10779	3.99471e-05	0.000663924		TCHH	9.36785	-3.45091	0.637521	-5.41302	6.19701e-08	9.23576e-06		3481	IGF2	insulin like growth factor 2 [Source:HGNC Symbol;Acc:HGNC:5466]						HALLMARK_KRAS_SIGNALING_UP
FAM105A	20.1836	0.8253	0.260781	3.16473	0.00155228	0.00802389		WSCD1	9.33453	-3.19086	0.58954	-5.41245	6.21665e-08	9.23576e-06		55273	TMEM100	transmembrane protein 100 [Source:HGNC Symbol;Acc:HGNC:25607]						HALLMARK_KRAS_SIGNALING_UP
LAMA4	113.748	0.824832	0.171999	4.79557	1.62214e-06	7.42995e-05		RP11-193J6.1	2.83757	-4.36051	0.8066	-5.40604	6.44344e-08	9.52335e-06		7813	EVI5	ecotropic viral integration site 5 [Source:HGNC Symbol;Acc:HGNC:3501]						HALLMARK_KRAS_SIGNALING_UP
SGCE	14.675	0.824589	0.225597	3.65514	0.000257041	0.00228675		TLL2	3.82033	-4.69145	0.868859	-5.39956	6.68055e-08	9.52993e-06		2037	EPB41L2	erythrocyte membrane protein band 4.1 like 2 [Source:HGNC Symbol;Acc:HGNC:3379]							HALLMARK_APICAL_JUNCTION		HALLMARK_MITOTIC_SPINDLE
ABI3BP	118.186	0.823682	0.20996	3.92305	8.74353e-05	0.00110637		RP11-823P9.3	8.06733	-4.04635	0.748705	-5.40446	6.50043e-08	9.52993e-06		4628	MYH10	myosin heavy chain 10 [Source:HGNC Symbol;Acc:HGNC:7568]							HALLMARK_APICAL_JUNCTION		HALLMARK_MITOTIC_SPINDLE
CLEC2B	31.246	0.82349	0.237592	3.46598	0.000528307	0.00375605		PPP2R2B	10.3306	-3.80004	0.703762	-5.39961	6.67861e-08	9.52993e-06		7414	VCL	vinculin [Source:HGNC Symbol;Acc:HGNC:12665]							HALLMARK_APICAL_JUNCTION		HALLMARK_MITOTIC_SPINDLE
SLC9A3R2	113.897	0.819904	0.231442	3.54259	0.000396214	0.0030947		CHMP1B2P	3.17384	-3.74449	0.692972	-5.40352	6.53456e-08	9.52993e-06		81	ACTN4	actinin alpha 4 [Source:HGNC Symbol;Acc:HGNC:166]							HALLMARK_APICAL_JUNCTION		HALLMARK_MITOTIC_SPINDLE
PLEKHH2	80.2161	0.819137	0.229813	3.56437	0.000364737	0.00292346		ADCY1	9.02028	-3.14362	0.581833	-5.40296	6.55501e-08	9.52993e-06		103910	MYL12B	myosin light chain 12B [Source:HGNC Symbol;Acc:HGNC:29827]							HALLMARK_APICAL_JUNCTION
NEXN	89.2119	0.813459	0.225167	3.6127	0.000303025	0.00256832		TTC22	5.31071	-2.81543	0.521225	-5.40156	6.60628e-08	9.52993e-06		1500	CTNND1	catenin delta 1 [Source:HGNC Symbol;Acc:HGNC:2515]							HALLMARK_APICAL_JUNCTION
BST2	83.7013	0.807053	0.241824	3.33736	0.000845774	0.00518735		BRF1	27.4653	-1.62604	0.301134	-5.39972	6.67443e-08	9.52993e-06		8910	SGCE	sarcoglycan epsilon [Source:HGNC Symbol;Acc:HGNC:10808]							HALLMARK_APICAL_JUNCTION
KDELC2	19.3444	0.806665	0.219965	3.66724	0.000245182	0.00221351		CTD-2314G24.2	7.06993	-5.81113	1.0769	-5.39614	6.80891e-08	9.65766e-06		91624	NEXN	nexilin F-actin binding protein [Source:HGNC Symbol;Acc:HGNC:29557]							HALLMARK_APICAL_JUNCTION
NT5C3A	15.6604	0.805453	0.226831	3.5509	0.000383912	0.00303164		LMX1B	4.56781	-4.72379	0.875523	-5.39539	6.83746e-08	9.65766e-06		23348	DOCK9	dedicator of cytokinesis 9 [Source:HGNC Symbol;Acc:HGNC:14132]								HALLMARK_COMPLEMENT
NR2F2	113.871	0.802333	0.186898	4.29289	1.76364e-05	0.000383678		MIR600HG	9.01164	-2.76328	0.512746	-5.38917	7.07833e-08	9.94888e-06		6935	ZEB1	zinc finger E-box binding homeobox 1 [Source:HGNC Symbol;Acc:HGNC:11642]								HALLMARK_COMPLEMENT
LAMC1	246.538	0.800854	0.167298	4.78699	1.693e-06	7.66343e-05		SLC1A2	5.8951	-4.1816	0.776278	-5.38674	7.17479e-08	1.00119e-05		4739	NEDD9	neural precursor cell expressed, developmentally down-regulated 9 [Source:HGNC Symbol;Acc:HGNC:7733]									HALLMARK_MITOTIC_SPINDLE				HALLMARK_APOPTOSIS
TACSTD2	36.9109	0.792693	0.217326	3.64749	0.000264815	0.00233488		RP4-671O14.6	15.4786	-2.23	0.414015	-5.38628	7.19302e-08	1.00119e-05		996	CDC27	cell division cycle 27 [Source:HGNC Symbol;Acc:HGNC:1728]									HALLMARK_MITOTIC_SPINDLE									HALLMARK_G2M_CHECKPOINT
JAK2	52.9238	0.78912	0.161721	4.87953	1.06339e-06	5.52363e-05		NRXN3	18.0147	-2.7164	0.504457	-5.38481	7.25209e-08	1.00454e-05		7430	EZR	ezrin [Source:HGNC Symbol;Acc:HGNC:12691]									HALLMARK_MITOTIC_SPINDLE
TYMP	53.9971	0.786406	0.212901	3.69377	0.000220952	0.00207377		CTD-2246P4.1	2.69048	-3.9943	0.742169	-5.38193	7.36923e-08	1.01421e-05		9411	ARHGAP29	Rho GTPase activating protein 29 [Source:HGNC Symbol;Acc:HGNC:30207]									HALLMARK_MITOTIC_SPINDLE
LAMB1	233.317	0.785043	0.179823	4.36564	1.26749e-05	0.000303868		SLC52A1	3.57667	-3.99069	0.741576	-5.38136	7.39264e-08	1.01421e-05		9793	CKAP5	cytoskeleton associated protein 5 [Source:HGNC Symbol;Acc:HGNC:28959]									HALLMARK_MITOTIC_SPINDLE
RNF213	717.799	0.783577	0.151785	5.16242	2.43783e-07	2.0942e-05		RP11-640N11.2	7.15171	-5.15207	0.957699	-5.37964	7.46369e-08	1.01548e-05		51316	PLAC8	placenta associated 8 [Source:HGNC Symbol;Acc:HGNC:19254]										HALLMARK_HYPOXIA
TCEAL4	76.2199	0.781631	0.249815	3.12884	0.00175497	0.00875438		SRGAP3	19.2084	-2.77063	0.515134	-5.37847	7.51198e-08	1.016e-05		8611	PLPP1	phospholipid phosphatase 1 [Source:HGNC Symbol;Acc:HGNC:9228]												HALLMARK_IL2_STAT5_SIGNALING
MYH10	195.787	0.778987	0.237797	3.27585	0.00105346	0.0060899		TDRD6	6.48379	-2.51886	0.468405	-5.37753	7.55165e-08	1.01657e-05		3655	ITGA6	integrin subunit alpha 6 [Source:HGNC Symbol;Acc:HGNC:6142]												HALLMARK_IL2_STAT5_SIGNALING
ITGA1	174.807	0.778884	0.198902	3.91592	9.00612e-05	0.00112734		TSPEAR	3.36087	-4.90288	0.912996	-5.3701	7.86948e-08	1.04135e-05		10059	DNM1L	dynamin 1 like [Source:HGNC Symbol;Acc:HGNC:2973]													HALLMARK_APOPTOSIS		HALLMARK_PROTEIN_SECRETION
SP110	54.8223	0.775901	0.159857	4.85373	1.21162e-06	6.05242e-05		RP11-352D13.6	4.60399	-4.6627	0.868313	-5.36983	7.88107e-08	1.04135e-05		3005	H1-0	H1.0 linker histone [Source:HGNC Symbol;Acc:HGNC:4714]													HALLMARK_APOPTOSIS
SLFN5	110.891	0.773982	0.175126	4.41957	9.88982e-06	0.000256625		CTB-131B5.5	7.18852	-4.60424	0.857184	-5.37135	7.81485e-08	1.04135e-05		5320	PLA2G2A	phospholipase A2 group IIA [Source:HGNC Symbol;Acc:HGNC:9031]														HALLMARK_IL6_JAK_STAT3_SIGNALING
NEDD9	114.785	0.767311	0.191384	4.00928	6.0905e-05	0.000879762		CDK20	7.69214	-2.81633	0.524413	-5.37044	7.8544e-08	1.04135e-05		1173	AP2M1	adaptor related protein complex 2 subunit mu 1 [Source:HGNC Symbol;Acc:HGNC:564]															HALLMARK_PROTEIN_SECRETION
PIK3R1	95.0846	0.766486	0.170844	4.48648	7.24099e-06	0.000208455		RND2	4.41915	-4.28122	0.797643	-5.36735	7.9904e-08	1.05096e-05		1315	COPB1	coatomer protein complex subunit beta 1 [Source:HGNC Symbol;Acc:HGNC:2231]															HALLMARK_PROTEIN_SECRETION
ADAR	254.03	0.765522	0.161641	4.73595	2.18036e-06	9.0083e-05		PANK1	6.5581	-2.61469	0.487374	-5.36486	8.10141e-08	1.06069e-05		23673	STX12	syntaxin 12 [Source:HGNC Symbol;Acc:HGNC:11430]															HALLMARK_PROTEIN_SECRETION
TGM2	574.701	0.765514	0.158833	4.81961	1.43841e-06	6.79581e-05		RP11-7F17.5	4.50987	-5.27881	0.984119	-5.36399	8.14024e-08	1.06093e-05		858	CAV2	caveolin 2 [Source:HGNC Symbol;Acc:HGNC:1528]															HALLMARK_PROTEIN_SECRETION
TUBB6	34.8614	0.763144	0.179454	4.25259	2.11313e-05	0.000429106		GGTA1P	5.51174	-2.64157	0.493151	-5.35651	8.48438e-08	1.09582e-05		3184	HNRNPD	heterogeneous nuclear ribonucleoprotein D [Source:HGNC Symbol;Acc:HGNC:5036]																		HALLMARK_G2M_CHECKPOINT	HALLMARK_E2F_TARGETS
C5orf15	17.4316	0.756317	0.213179	3.54781	0.000388448	0.00305568		GRIA4	6.02733	-5.30958	0.991468	-5.35527	8.54279e-08	1.09842e-05		4678	NASP	nuclear autoantigenic sperm protein [Source:HGNC Symbol;Acc:HGNC:7644]																		HALLMARK_G2M_CHECKPOINT	HALLMARK_E2F_TARGETS
NMI	21.8606	0.755706	0.222912	3.39016	0.000698519	0.0045572		PCBP1-AS1	27.3577	-1.58021	0.295318	-5.35086	8.75351e-08	1.12049e-05		10274	STAG1	stromal antigen 1 [Source:HGNC Symbol;Acc:HGNC:11354]																		HALLMARK_G2M_CHECKPOINT	HALLMARK_E2F_TARGETS
PLBD2	98.9829	0.752031	0.175151	4.29362	1.75785e-05	0.000382971		GRIN2A	11.0492	-5.06075	0.946887	-5.34462	9.06077e-08	1.14956e-05		4172	MCM3	minichromosome maintenance complex component 3 [Source:HGNC Symbol;Acc:HGNC:6945]																		HALLMARK_G2M_CHECKPOINT	HALLMARK_E2F_TARGETS
APOL6	171.538	0.749136	0.198761	3.76902	0.000163888	0.00168248		KSR2	7.15959	-3.59243	0.67211	-5.34501	9.04121e-08	1.14956e-05		3837	KPNB1	karyopherin subunit beta 1 [Source:HGNC Symbol;Acc:HGNC:6400]																		HALLMARK_G2M_CHECKPOINT
EMILIN1	107.225	0.745472	0.198535	3.75486	0.000173439	0.00174676		LINC00689	6.96041	-4.82119	0.902336	-5.343	9.14186e-08	1.14967e-05		10111	RAD50	RAD50 double strand break repair protein [Source:HGNC Symbol;Acc:HGNC:9816]																			HALLMARK_E2F_TARGETS
MYL12A	201.847	0.744558	0.210827	3.53161	0.000413032	0.00317844		FAM155A	6.01317	-3.58417	0.670725	-5.34372	9.10563e-08	1.14967e-05		11168	PSIP1	PC4 and SFRS1 interacting protein 1 [Source:HGNC Symbol;Acc:HGNC:9527]																			HALLMARK_E2F_TARGETS
CCDC102B	58.025	0.743523	0.207297	3.58675	0.00033482	0.00275001		GRM8	3.01276	-4.68877	0.877885	-5.34098	9.24456e-08	1.15247e-05		203068	TUBB	tubulin beta class I [Source:HGNC Symbol;Acc:HGNC:20778]																			HALLMARK_E2F_TARGETS
NSMCE4A	10.9942	0.741704	0.232915	3.18444	0.00145034	0.00765285		PPP5D1	4.1693	-3.38667	0.634052	-5.34131	9.22776e-08	1.15247e-05		1374	CPT1A	carnitine palmitoyltransferase 1A [Source:HGNC Symbol;Acc:HGNC:2328]																				HALLMARK_FATTY_ACID_METABOLISM
SH3D19	94.6654	0.738041	0.181495	4.06646	4.77328e-05	0.000747483		STXBP5-AS1	4.45809	-3.76487	0.705041	-5.33994	9.29776e-08	1.15409e-05		6281	S100A10	S100 calcium binding protein A10 [Source:HGNC Symbol;Acc:HGNC:10487]																				HALLMARK_FATTY_ACID_METABOLISM
ECSCR	21.8251	0.725595	0.228797	3.17135	0.00151732	0.00788929		KIAA1549L	9.01497	-4.47242	0.837866	-5.33787	9.40464e-08	1.16232e-05		8639	AOC3	amine oxidase copper containing 3 [Source:HGNC Symbol;Acc:HGNC:550]																				HALLMARK_FATTY_ACID_METABOLISM
S100A10	140.494	0.721682	0.186329	3.87317	0.000107431	0.00126586		FAM83F	15.4591	-4.07597	0.76439	-5.33231	9.69696e-08	1.18821e-05		26509	MYOF	myoferlin [Source:HGNC Symbol;Acc:HGNC:3656]
GOLIM4	88.8438	0.719629	0.184658	3.89709	9.7354e-05	0.00118987		KIAA1875	6.73866	-3.80368	0.713277	-5.33269	9.67681e-08	1.18821e-05		5420	PODXL	podocalyxin like [Source:HGNC Symbol;Acc:HGNC:9171]
UACA	81.6063	0.719428	0.153398	4.68994	2.73289e-06	0.000106179		LINC00426	4.32213	-3.0109	0.564782	-5.33109	9.76264e-08	1.19117e-05		64215	DNAJC1	DnaJ heat shock protein family (Hsp40) member C1 [Source:HGNC Symbol;Acc:HGNC:20090]
PLP2	19.2801	0.715872	0.21834	3.2787	0.00104286	0.00605427		TRPV6	12.8301	-3.94931	0.741144	-5.32867	9.89354e-08	1.19779e-05		10133	OPTN	optineurin [Source:HGNC Symbol;Acc:HGNC:17142]
IGFBP7	127.797	0.713304	0.229359	3.10999	0.00187096	0.00915391		CPLX2	4.7232	-5.11623	0.9609	-5.32441	1.01281e-07	1.20638e-05		25897	RNF19A	ring finger protein 19A, RBR E3 ubiquitin protein ligase [Source:HGNC Symbol;Acc:HGNC:13432]
KLF4	23.1868	0.712413	0.19351	3.68154	0.000231834	0.00213467		TRIM9	7.87836	-4.13664	0.776951	-5.3242	1.01398e-07	1.20638e-05		4779	NFE2L1	nuclear factor, erythroid 2 like 1 [Source:HGNC Symbol;Acc:HGNC:7781]
PLS3	36.428	0.709821	0.215145	3.29927	0.000969357	0.00572489		TRPV3	8.74089	-3.62344	0.68049	-5.32475	1.0109e-07	1.20638e-05		831	CAST	calpastatin [Source:HGNC Symbol;Acc:HGNC:1515]
ARHGAP29	73.5441	0.706832	0.190148	3.71727	0.000201384	0.00193749		OTUD7A	10.5088	-3.5929	0.674659	-5.3255	1.00674e-07	1.20638e-05		2273	FHL1	four and a half LIM domains 1 [Source:HGNC Symbol;Acc:HGNC:3702]
PLSCR1	79.3382	0.70609	0.198658	3.5543	0.000378984	0.00300348		RP11-715J22.6	3.76047	-3.57748	0.672825	-5.31711	1.05427e-07	1.24387e-05		3490	IGFBP7	insulin like growth factor binding protein 7 [Source:HGNC Symbol;Acc:HGNC:5476]
C1S	415.072	0.703915	0.187684	3.75053	0.000176462	0.00176912		TSPAN11	8.98835	-2.69506	0.506796	-5.31783	1.0501e-07	1.24387e-05		4205	MEF2A	myocyte enhancer factor 2A [Source:HGNC Symbol;Acc:HGNC:6993]
CCDC82	31.1455	0.70246	0.158472	4.43269	9.30639e-06	0.000246392		LY9	7.91316	-2.51674	0.473393	-5.31638	1.0585e-07	1.24387e-05		7170	TPM3	tropomyosin 3 [Source:HGNC Symbol;Acc:HGNC:12012]
ANXA3	32.8491	0.697381	0.206679	3.37422	0.000740245	0.00472297		FLG2	7.09996	-4.73567	0.891264	-5.31343	1.0758e-07	1.25393e-05		10627	MYL12A	myosin light chain 12A [Source:HGNC Symbol;Acc:HGNC:16701]
CMTR1	33.1459	0.697348	0.182668	3.81758	0.000134769	0.00147369		SLC35G1	5.36347	-3.28839	0.618882	-5.31343	1.07581e-07	1.25393e-05		5685	PSMA4	proteasome 20S subunit alpha 4 [Source:HGNC Symbol;Acc:HGNC:9533]
CFL2	16.6753	0.696639	0.210503	3.3094	0.000934967	0.00557229		CDH4	3.88532	-4.42677	0.833463	-5.3113	1.08848e-07	1.26356e-05		11333	PDAP1	PDGFA associated protein 1 [Source:HGNC Symbol;Acc:HGNC:14634]
HMGN4	14.9867	0.69247	0.18447	3.75383	0.000174153	0.00175148		TRIM67	6.44649	-5.25469	0.989989	-5.30782	1.10944e-07	1.26737e-05		5707	PSMD1	proteasome 26S subunit, non-ATPase 1 [Source:HGNC Symbol;Acc:HGNC:9554]
SEPT11	108.138	0.68934	0.177315	3.88765	0.000101218	0.00121737		KIAA1257	4.79642	-3.55897	0.670416	-5.3086	1.1047e-07	1.26737e-05		7324	UBE2E1	ubiquitin conjugating enzyme E2 E1 [Source:HGNC Symbol;Acc:HGNC:12477]
EEA1	74.793	0.689151	0.157055	4.38795	1.14425e-05	0.000283789		SGSM1	8.87139	-2.74941	0.51791	-5.30866	1.10436e-07	1.26737e-05		1072	CFL1	cofilin 1 [Source:HGNC Symbol;Acc:HGNC:1874]
LMO7	230.74	0.688908	0.190273	3.62062	0.000293897	0.00251775		RBFOX3	7.41353	-4.41456	0.83191	-5.30654	1.11726e-07	1.27124e-05		9652	TTC37	tetratricopeptide repeat domain 37 [Source:HGNC Symbol;Acc:HGNC:23639]
PSME2	51.3603	0.686513	0.20361	3.3717	0.000747051	0.00475186		DLGAP1	9.15505	-3.58366	0.675766	-5.30311	1.13848e-07	1.29026e-05		988	CDC5L	cell division cycle 5 like [Source:HGNC Symbol;Acc:HGNC:1743]
KLF6	125.779	0.684756	0.175575	3.90008	9.61591e-05	0.00117979		CTA-941F9.10	17.8668	-2.22125	0.418954	-5.3019	1.14602e-07	1.29369e-05		10476	ATP5PD	ATP synthase peripheral stalk subunit d [Source:HGNC Symbol;Acc:HGNC:845]
CHMP5	47.5377	0.678274	0.184039	3.68549	0.000228264	0.00211607		CDH8	5.2845	-5.02824	0.948593	-5.30073	1.1534e-07	1.29691e-05		2746	GLUD1	glutamate dehydrogenase 1 [Source:HGNC Symbol;Acc:HGNC:4335]
MYOF	161.598	0.67673	0.165271	4.09468	4.22749e-05	0.000687094		PRTG	8.96501	-2.36844	0.446907	-5.29963	1.1604e-07	1.29969e-05		23460	ABCA6	ATP binding cassette subfamily A member 6 [Source:HGNC Symbol;Acc:HGNC:36]
SAMHD1	210.78	0.675489	0.175193	3.85568	0.000115407	0.00132948		SYT16	6.06919	-5.32328	1.00538	-5.29477	1.19169e-07	1.30978e-05		51251	NT5C3A	5'-nucleotidase, cytosolic IIIA [Source:HGNC Symbol;Acc:HGNC:17820]
MFN1	31.8417	0.67351	0.18534	3.63391	0.00027916	0.00242483		CTA-342B11.3	18.4717	-5.12001	0.96701	-5.29468	1.19224e-07	1.30978e-05		3910	LAMA4	laminin subunit alpha 4 [Source:HGNC Symbol;Acc:HGNC:6484]
FKBP9	32.1827	0.670399	0.16349	4.10056	4.12159e-05	0.000676649		GNAO1	7.27229	-3.46982	0.655337	-5.29472	1.19201e-07	1.30978e-05		23385	NCSTN	nicastrin [Source:HGNC Symbol;Acc:HGNC:17091]
UBE2E1	30.0479	0.666315	0.157353	4.23452	2.29044e-05	0.00045512		TMEM86A	5.44479	-2.57553	0.486336	-5.29578	1.18509e-07	1.30978e-05		100293090	MTND4P12	MT-ND4 pseudogene 12 [Source:HGNC Symbol;Acc:HGNC:42199]
SEPT10	40.7126	0.665006	0.184497	3.60443	0.000312842	0.00262437		chr22-38_28785274-29006793.1	233.023	-2.25364	0.425634	-5.29478	1.1916e-07	1.30978e-05		100507463	PSMB8-AS1	PSMB8 antisense RNA 1 (head to head) [Source:HGNC Symbol;Acc:HGNC:39758]
CALD1	502.537	0.664038	0.174163	3.81274	0.000137433	0.00149262		CTA-929C8.9	16.232	-5.6512	1.06774	-5.29269	1.20533e-07	1.31408e-05		10142	AKAP9	A-kinase anchoring protein 9 [Source:HGNC Symbol;Acc:HGNC:379]
PECAM1	375.521	0.662252	0.212345	3.11876	0.00181615	0.00898298		TSIX	14.7059	-4.11972	0.778302	-5.29321	1.20185e-07	1.31408e-05		10216	PRG4	proteoglycan 4 [Source:HGNC Symbol;Acc:HGNC:9364]
ATAD1	27.2893	0.661897	0.21474	3.08232	0.00205392	0.00978112		GABRQ	3.97758	-5.67905	1.07363	-5.28959	1.22594e-07	1.32646e-05		10250	SRRM1	serine and arginine repetitive matrix 1 [Source:HGNC Symbol;Acc:HGNC:16638]
IFI16	188.284	0.654659	0.193913	3.37605	0.000735336	0.00470692		RP11-680F8.1	3.43505	-5.11323	0.966573	-5.29006	1.22273e-07	1.32646e-05		102723407	AC233755.1	immunoglobulin heavy variable 4-38-2-like [Source:NCBI gene;Acc:102723407]
LARP7	38.4581	0.652458	0.19326	3.37606	0.000735321	0.00470692		BDH1	11.5581	-3.33945	0.631529	-5.28788	1.23741e-07	1.32885e-05		10346	TRIM22	tripartite motif containing 22 [Source:HGNC Symbol;Acc:HGNC:16379]
RASSF8	47.7733	0.650517	0.180271	3.60855	0.00030791	0.00259796		ZFHX2	12.5627	-2.30863	0.436557	-5.28828	1.23472e-07	1.32885e-05		10376	TUBA1B	tubulin alpha 1b [Source:HGNC Symbol;Acc:HGNC:18809]
PTPRM	100.637	0.649627	0.13155	4.93826	7.88221e-07	4.65993e-05		PLA2G4E	4.08089	-4.31488	0.817545	-5.27786	1.30704e-07	1.39318e-05		10463	SLC30A9	solute carrier family 30 member 9 [Source:HGNC Symbol;Acc:HGNC:1329]
CST3	76.8495	0.644699	0.158516	4.06708	4.76053e-05	0.000745894		CTC-459F4.3	5.49249	-2.2759	0.431193	-5.27814	1.305e-07	1.39318e-05		10473	HMGN4	high mobility group nucleosomal binding domain 4 [Source:HGNC Symbol;Acc:HGNC:4989]
C1RL	31.362	0.641842	0.185301	3.46378	0.000532635	0.00378182		ABCA17P	3.86509	-4.36233	0.826817	-5.27606	1.31994e-07	1.40172e-05		10673	TNFSF13B	TNF superfamily member 13b [Source:HGNC Symbol;Acc:HGNC:11929]
SLK	121.373	0.640203	0.123651	5.17748	2.24903e-07	1.96605e-05		GOLGA6L2	6.26338	-5.61772	1.06513	-5.27419	1.33343e-07	1.41083e-05		1073	CFL2	cofilin 2 [Source:HGNC Symbol;Acc:HGNC:1875]
XRN1	101.722	0.638851	0.160339	3.98437	6.76603e-05	0.000945431		PEX5L	6.69886	-4.25624	0.807199	-5.27286	1.34316e-07	1.4159e-05		11117	EMILIN1	elastin microfibril interfacer 1 [Source:HGNC Symbol;Acc:HGNC:19880]
ZNFX1	124.19	0.638731	0.148738	4.29434	1.75212e-05	0.00038208		ONECUT2	10.727	-5.2916	1.00391	-5.271	1.35681e-07	1.42505e-05		11228	RASSF8	Ras association domain family member 8 [Source:HGNC Symbol;Acc:HGNC:13232]
TMEM43	46.224	0.635097	0.172238	3.68732	0.000226628	0.00210772		HEXA-AS1	3.03899	-4.89151	0.928429	-5.26858	1.37479e-07	1.43786e-05		11259	FILIP1L	filamin A interacting protein 1 like [Source:HGNC Symbol;Acc:HGNC:24589]
APOL1	152.905	0.632133	0.204466	3.09163	0.0019906	0.00957899		AC009237.8	3.52349	-2.58085	0.48991	-5.26802	1.37904e-07	1.43786e-05		11328	FKBP9	FKBP prolyl isomerase 9 [Source:HGNC Symbol;Acc:HGNC:3725]
SNX6	38.0437	0.627907	0.193303	3.24831	0.00116094	0.00653443		CTA-992D9.11	6.30697	-5.66739	1.07612	-5.26648	1.39062e-07	1.44469e-05		114883	OSBPL9	oxysterol binding protein like 9 [Source:HGNC Symbol;Acc:HGNC:16386]
PPFIBP1	125.136	0.627797	0.131459	4.7756	1.79176e-06	7.92915e-05		PDE4C	6.54334	-2.63757	0.501141	-5.26313	1.41625e-07	1.46599e-05		115362	GBP5	guanylate binding protein 5 [Source:HGNC Symbol;Acc:HGNC:19895]
PSIP1	57.7963	0.625974	0.150159	4.16873	3.06296e-05	0.000555849		CTD-2313J23.1	4.87127	-5.77634	1.09952	-5.2535	1.49238e-07	1.53054e-05		115677	NOSTRIN	nitric oxide synthase trafficking [Source:HGNC Symbol;Acc:HGNC:20203]
GLUD1	45.0694	0.622608	0.186996	3.32952	0.00086996	0.00529061		SLITRK5	8.2743	-4.39384	0.836237	-5.2543	1.48591e-07	1.53054e-05		1192	CLIC1	chloride intracellular channel 1 [Source:HGNC Symbol;Acc:HGNC:2062]
C1orf115	26.3838	0.620543	0.186104	3.33438	0.000854886	0.00522091		ELFN2	5.17437	-3.61203	0.687669	-5.25256	1.49996e-07	1.53054e-05		125	ADH1B	alcohol dehydrogenase 1B (class I), beta polypeptide [Source:HGNC Symbol;Acc:HGNC:250]
PSMA3	30.1244	0.619658	0.195082	3.1764	0.00149116	0.00779366		SLC4A8	13.6027	-2.84519	0.541638	-5.25292	1.49703e-07	1.53054e-05		130271	PLEKHH2	pleckstrin homology, MyTH4 and FERM domain containing H2 [Source:HGNC Symbol;Acc:HGNC:30506]
TUBB	137.905	0.609804	0.159787	3.81636	0.000135434	0.00147766		CTD-2516F10.2	8.20959	-3.05409	0.58161	-5.2511	1.51195e-07	1.53188e-05		143888	POGLUT3	protein O-glucosyltransferase 3 [Source:HGNC Symbol;Acc:HGNC:28496]
EZR	176.934	0.606547	0.170834	3.55049	0.000384507	0.00303331		FHL2	11.5958	-1.81443	0.345519	-5.2513	1.51029e-07	1.53188e-05		1471	CST3	cystatin C [Source:HGNC Symbol;Acc:HGNC:2475]
PSMA4	41.672	0.604855	0.168681	3.5858	0.000336051	0.00275775		WDR11-AS1	5.15492	-5.47195	1.04237	-5.24954	1.52483e-07	1.53415e-05		151011	SEPTIN10	septin 10 [Source:HGNC Symbol;Acc:HGNC:14349]
TTC37	50.6786	0.604751	0.176024	3.43561	0.000591212	0.004073		FGF13	9.92686	-3.34754	0.637684	-5.24953	1.5249e-07	1.53415e-05		151636	DTX3L	deltex E3 ubiquitin ligase 3L [Source:HGNC Symbol;Acc:HGNC:30323]
USP25	57.3044	0.602837	0.164253	3.67017	0.000242394	0.00219542		RP11-712B9.2	6.15926	-2.97451	0.566703	-5.2488	1.5309e-07	1.53481e-05		152137	CCDC50	coiled-coil domain containing 50 [Source:HGNC Symbol;Acc:HGNC:18111]
TPR	155.396	0.60019	0.150745	3.98149	6.84857e-05	0.000950976		LINC01515	7.21281	-4.03827	0.769541	-5.24763	1.54071e-07	1.53926e-05		152503	SH3D19	SH3 domain containing 19 [Source:HGNC Symbol;Acc:HGNC:30418]
STX12	47.6204	0.597026	0.155277	3.84491	0.000120596	0.00136727		NTRK3	23.4253	-2.60893	0.49754	-5.24365	1.57429e-07	1.56734e-05		153579	BTNL9	butyrophilin like 9 [Source:HGNC Symbol;Acc:HGNC:24176]
KIAA1462	101.476	0.596307	0.170717	3.49295	0.000477716	0.00351038		CACNA1G	5.50302	-3.80781	0.726327	-5.24256	1.58363e-07	1.57119e-05		162394	SLFN5	schlafen family member 5 [Source:HGNC Symbol;Acc:HGNC:28286]
RAB8A	43.6245	0.593763	0.154154	3.85174	0.000117282	0.00134567		PDXK	58.343	-0.826803	0.157737	-5.24164	1.59154e-07	1.57359e-05		168537	GIMAP7	GTPase, IMAP family member 7 [Source:HGNC Symbol;Acc:HGNC:22404]
FAM114A1	46.4884	0.593423	0.156186	3.79946	0.000145013	0.00154628		RP11-47I22.2	5.19401	-3.61078	0.689269	-5.23857	1.61825e-07	1.59451e-05		1730	DIAPH2	diaphanous related formin 2 [Source:HGNC Symbol;Acc:HGNC:2877]
EMC2	28.4608	0.586703	0.157156	3.73325	0.000189024	0.00185422		ZC3H10	11.3433	-2.36344	0.451271	-5.23729	1.62952e-07	1.60011e-05		1889	ECE1	endothelin converting enzyme 1 [Source:HGNC Symbol;Acc:HGNC:3146]
EPS15	96.7832	0.58647	0.141339	4.14939	3.33361e-05	0.000588576		SIM2	5.83721	-5.27795	1.00873	-5.23225	1.67455e-07	1.63871e-05		1890	TYMP	thymidine phosphorylase [Source:HGNC Symbol;Acc:HGNC:3148]
ZEB1	115.977	0.584017	0.139169	4.19645	2.71136e-05	0.000513492		AHRR	7.12937	-4.30983	0.823822	-5.2315	1.68137e-07	1.6398e-05		1901	S1PR1	sphingosine-1-phosphate receptor 1 [Source:HGNC Symbol;Acc:HGNC:3165]
SHISA5	37.6718	0.583968	0.164511	3.54972	0.000385634	0.00303939		RP11-325N19.3	5.54584	-5.4361	1.03926	-5.23073	1.68838e-07	1.64105e-05		196463	PLBD2	phospholipase B domain containing 2 [Source:HGNC Symbol;Acc:HGNC:27283]
AQP1	161.293	0.582819	0.186227	3.12961	0.00175038	0.00873911		TRPM6	5.95786	-3.46424	0.662429	-5.22961	1.69865e-07	1.64545e-05		196527	ANO6	anoctamin 6 [Source:HGNC Symbol;Acc:HGNC:25240]
CDC27	39.8347	0.581916	0.164492	3.53766	0.000403694	0.00312929		AQP4-AS1	3.68565	-4.94768	0.946304	-5.22843	1.70958e-07	1.65047e-05		201475	RAB12	RAB12, member RAS oncogene family [Source:HGNC Symbol;Acc:HGNC:31332]
TGFBR2	259.632	0.578628	0.17401	3.32525	0.000883382	0.00535502		XKR4	11.768	-4.43883	0.849458	-5.22548	1.73705e-07	1.66939e-05		2060	EPS15	epidermal growth factor receptor pathway substrate 15 [Source:HGNC Symbol;Acc:HGNC:3419]
OSBPL9	52.3276	0.577528	0.177843	3.24741	0.00116462	0.00654073		PIGZ	3.16106	-3.26887	0.625613	-5.22508	1.74083e-07	1.66939e-05		219988	PATL1	PAT1 homolog 1, processing body mRNA decay factor [Source:HGNC Symbol;Acc:HGNC:26721]
DST	645.291	0.575586	0.178958	3.21631	0.0012985	0.00707092		CLVS1	3.97621	-5.69104	1.08944	-5.22383	1.75263e-07	1.67511e-05		23	ABCF1	ATP binding cassette subfamily F member 1 [Source:HGNC Symbol;Acc:HGNC:70]
DNAJC1	23.2422	0.573733	0.157879	3.63401	0.000279052	0.00242463		C3orf67	6.78479	-4.49899	0.861419	-5.22276	1.76274e-07	1.67917e-05		23077	MYCBP2	MYC binding protein 2 [Source:HGNC Symbol;Acc:HGNC:23386]
LEPROT	38.7778	0.568796	0.165571	3.43537	0.00059175	0.00407572		PEX26	35.8479	-1.25854	0.241017	-5.2218	1.77193e-07	1.68233e-05		23215	PRRC2C	proline rich coiled-coil 2C [Source:HGNC Symbol;Acc:HGNC:24903]
OSMR	91.0945	0.568567	0.150823	3.76977	0.000163397	0.00167873		TMEM132D	6.46668	-5.37439	1.02968	-5.21949	1.79416e-07	1.68884e-05		2327	FMO2	flavin containing dimethylaniline monoxygenase 2 [Source:HGNC Symbol;Acc:HGNC:3770]
TUBA1A	55.683	0.567948	0.154968	3.66495	0.000247391	0.00222504		ADORA2A-AS1	3.34147	-3.86981	0.741426	-5.21941	1.79495e-07	1.68884e-05		23307	FKBP15	FKBP prolyl isomerase 15 [Source:HGNC Symbol;Acc:HGNC:23397]
SGCB	30.5549	0.56732	0.181534	3.12515	0.00177716	0.00884049		DGKI	6.51942	-3.81641	0.731277	-5.21883	1.80059e-07	1.68884e-05		23325	WASHC4	WASH complex subunit 4 [Source:HGNC Symbol;Acc:HGNC:29174]
NUB1	37.178	0.562911	0.145306	3.87396	0.000107079	0.00126349		FRMD5	4.61333	-2.9306	0.561564	-5.21865	1.80235e-07	1.68884e-05		24138	IFIT5	interferon induced protein with tetratricopeptide repeats 5 [Source:HGNC Symbol;Acc:HGNC:13328]
MYL12B	148.664	0.562774	0.170111	3.30828	0.000938699	0.00558409		LINC01568	3.60399	-5.16853	0.990935	-5.21581	1.83011e-07	1.70927e-05		2537	IFI6	interferon alpha inducible protein 6 [Source:HGNC Symbol;Acc:HGNC:4054]
LRRC16A	28.7314	0.562395	0.174106	3.23019	0.00123708	0.00682658		CACNG8	9.31091	-4.40815	0.845297	-5.21491	1.83902e-07	1.71202e-05		259282	BOD1L1	biorientation of chromosomes in cell division 1 like 1 [Source:HGNC Symbol;Acc:HGNC:31792]
S1PR1	73.0927	0.56065	0.163454	3.43002	0.000603526	0.00413301		RP11-331F4.5	4.92957	-1.97997	0.380297	-5.20639	1.92555e-07	1.78101e-05		25940	FAM98A	family with sequence similarity 98 member A [Source:HGNC Symbol;Acc:HGNC:24520]
RPAP3	18.3471	0.555498	0.174652	3.18061	0.00146968	0.00772292		SOX6	12.5693	-2.04943	0.393717	-5.20534	1.93646e-07	1.78534e-05		25959	KANK2	KN motif and ankyrin repeat domains 2 [Source:HGNC Symbol;Acc:HGNC:29300]
ANXA2	230.625	0.547837	0.141637	3.86791	0.000109774	0.00128262		FBXO15	3.31699	-4.31112	0.828492	-5.20357	1.95492e-07	1.79658e-05		25975	EGFL6	EGF like domain multiple 6 [Source:HGNC Symbol;Acc:HGNC:3235]
VPS13C	190.485	0.5459	0.130507	4.18292	2.87786e-05	0.000536521		RP11-60L3.3	6.01244	-5.62253	1.08218	-5.19556	2.04101e-07	1.86971e-05		26010	SPATS2L	spermatogenesis associated serine rich 2 like [Source:HGNC Symbol;Acc:HGNC:24574]
MCM3	35.2058	0.545897	0.142799	3.82284	0.000131922	0.00144983		NPFFR1	5.4782	-4.28285	0.824542	-5.19421	2.05586e-07	1.87732e-05		2633	GBP1	guanylate binding protein 1 [Source:HGNC Symbol;Acc:HGNC:4182]
TMSB10	317.329	0.544781	0.176212	3.09163	0.00199064	0.00957899		L3MBTL1	12.1643	-1.87167	0.36045	-5.19257	2.07405e-07	1.88792e-05		27063	ANKRD1	ankyrin repeat domain 1 [Source:HGNC Symbol;Acc:HGNC:15819]
PRKAA1	52.3006	0.543986	0.165806	3.28087	0.00103489	0.00602138		RAB3B	11.6675	-4.87326	0.938889	-5.19046	2.09776e-07	1.89744e-05		27122	DKK3	dickkopf WNT signaling pathway inhibitor 3 [Source:HGNC Symbol;Acc:HGNC:2893]
UTRN	443.203	0.543611	0.124161	4.37829	1.19614e-05	0.000292137		CITF22-92A6.2	3.42345	-4.93064	0.950318	-5.18841	2.121e-07	1.90372e-05		27333	GOLIM4	golgi integral membrane protein 4 [Source:HGNC Symbol;Acc:HGNC:15448]
PTPRA	34.7852	0.54207	0.165112	3.28305	0.00102691	0.00598587		TEX15	5.07752	-4.68543	0.903314	-5.18693	2.13789e-07	1.90372e-05		283120	H19	H19 imprinted maternally expressed transcript [Source:HGNC Symbol;Acc:HGNC:4713]
DIAPH2	50.1691	0.540035	0.169853	3.17942	0.0014757	0.00773688		MSANTD1	3.79504	-4.33234	0.835139	-5.18757	2.13058e-07	1.90372e-05		283298	OLFML1	olfactomedin like 1 [Source:HGNC Symbol;Acc:HGNC:24473]
SLC30A9	29.1219	0.532948	0.15754	3.38293	0.000717173	0.00463136		UBAP1L	8.74155	-1.96917	0.379553	-5.18813	2.12413e-07	1.90372e-05		28984	RGCC	regulator of cell cycle [Source:HGNC Symbol;Acc:HGNC:20369]
NASP	84.5056	0.529437	0.149794	3.53443	0.000408658	0.00315579		DYRK3	7.97064	-1.73218	0.333931	-5.18723	2.13449e-07	1.90372e-05		29071	C1GALT1C1	C1GALT1 specific chaperone 1 [Source:HGNC Symbol;Acc:HGNC:24338]
TACC1	224.438	0.529101	0.167304	3.16252	0.00156411	0.00807193		PCDH10	8.63671	-3.65942	0.705734	-5.18526	2.15709e-07	1.90681e-05		29761	USP25	ubiquitin specific peptidase 25 [Source:HGNC Symbol;Acc:HGNC:12624]
FSTL1	157.085	0.528838	0.170464	3.10235	0.0019199	0.00933037		HRNR	7.38122	-2.9696	0.572739	-5.1849	2.16131e-07	1.90681e-05		306	ANXA3	annexin A3 [Source:HGNC Symbol;Acc:HGNC:541]
ATP5H	29.4594	0.52589	0.122824	4.28165	1.85512e-05	0.000395772		FEM1A	10.2028	-2.91314	0.561735	-5.18597	2.14889e-07	1.90681e-05		3127	HLA-DRB5	major histocompatibility complex, class II, DR beta 5 [Source:HGNC Symbol;Acc:HGNC:4953]
ROCK2	128.673	0.524793	0.164432	3.19155	0.0014151	0.00752507		KLF3-AS1	3.67371	-3.12642	0.603534	-5.18019	2.21664e-07	1.94963e-05		3136	HLA-H	major histocompatibility complex, class I, H (pseudogene) [Source:HGNC Symbol;Acc:HGNC:4965]
TJP1	160.855	0.521233	0.12189	4.27626	1.90056e-05	0.000400992		HNF4A	5.00172	-5.76866	1.11378	-5.17936	2.2265e-07	1.9523e-05		3428	IFI16	interferon gamma inducible protein 16 [Source:HGNC Symbol;Acc:HGNC:5395]
HIST1H2AC	42.1656	0.518815	0.160329	3.23594	0.00121243	0.00674244		FAM186A	6.24843	-3.69798	0.714819	-5.17331	2.29979e-07	2.00431e-05		358	AQP1	aquaporin 1 (Colton blood group) [Source:HGNC Symbol;Acc:HGNC:633]
PATL1	45.3259	0.518608	0.1664	3.11663	0.00182934	0.00903036		FGD5P1	3.65619	-4.66461	0.902175	-5.17041	2.33579e-07	2.02952e-05		3672	ITGA1	integrin subunit alpha 1 [Source:HGNC Symbol;Acc:HGNC:6134]
HEG1	181.11	0.517182	0.142901	3.61916	0.000295564	0.00252675		TEX41	5.84283	-3.49705	0.676487	-5.16942	2.34822e-07	2.03416e-05		387758	FIBIN	fin bud initiation factor homolog [Source:HGNC Symbol;Acc:HGNC:33747]
TAGLN2	175.95	0.517015	0.107604	4.8048	1.54906e-06	7.15987e-05		TCF7	16.647	-1.52553	0.295203	-5.16775	2.36928e-07	2.04621e-05		388677	NOTCH2NLA	notch 2 N-terminal like A [Source:HGNC Symbol;Acc:HGNC:31862]
PIK3C2A	97.1464	0.51653	0.146658	3.522	0.000428308	0.00325753		AL591893.1	3.10085	-4.87443	0.944237	-5.16229	2.43945e-07	2.0942e-05		3912	LAMB1	laminin subunit beta 1 [Source:HGNC Symbol;Acc:HGNC:6486]
RAD50	65.1499	0.514515	0.131444	3.91433	9.06557e-05	0.00113164		C2orf72	3.14446	-4.49728	0.871596	-5.15982	2.47186e-07	2.10939e-05		4008	LMO7	LIM domain 7 [Source:HGNC Symbol;Acc:HGNC:6646]
ERGIC2	28.3404	0.511108	0.157385	3.24749	0.00116427	0.00654059		GLI1	4.23697	-3.33709	0.646692	-5.16025	2.46617e-07	2.10939e-05		4070	TACSTD2	tumor associated calcium signal transducer 2 [Source:HGNC Symbol;Acc:HGNC:11530]
CKAP5	57.2155	0.509904	0.148254	3.4394	0.000583012	0.00403201		PPP2R2C	7.88002	-5.01677	0.972741	-5.15735	2.50469e-07	2.12476e-05		4134	MAP4	microtubule associated protein 4 [Source:HGNC Symbol;Acc:HGNC:6862]
NFIB	139.809	0.507839	0.125386	4.05021	5.11724e-05	0.000784634		HP	10.5076	-1.95109	0.378289	-5.15768	2.50027e-07	2.12476e-05		4218	RAB8A	RAB8A, member RAS oncogene family [Source:HGNC Symbol;Acc:HGNC:7007]
ITM2B	188.608	0.506734	0.160272	3.1617	0.00156849	0.00808293		MDGA1	9.18326	-2.40848	0.467164	-5.15553	2.52917e-07	2.1392e-05		4637	MYL6	myosin light chain 6 [Source:HGNC Symbol;Acc:HGNC:7587]
ERO1L	45.0365	0.506237	0.146773	3.44912	0.000562409	0.00393124		LINC00346	7.23399	-2.89872	0.562403	-5.15417	2.54756e-07	2.14842e-05		4898	NRDC	nardilysin convertase [Source:HGNC Symbol;Acc:HGNC:7995]
HNRNPD	142.564	0.50334	0.157876	3.1882	0.00143164	0.00758419		MLPH	42.3104	-1.37455	0.26696	-5.14891	2.62003e-07	2.20305e-05		51062	ATL1	atlastin GTPase 1 [Source:HGNC Symbol;Acc:HGNC:11231]
NRP1	182.604	0.503288	0.148678	3.38508	0.000711572	0.00460432		RNF183	5.22663	-5.40838	1.05126	-5.14465	2.68026e-07	2.23405e-05		51131	PHF11	PHD finger protein 11 [Source:HGNC Symbol;Acc:HGNC:17024]
SORT1	80.5769	0.498499	0.1602	3.11172	0.00186	0.0091259		B3GALT5	9.09431	-4.55633	0.885607	-5.14487	2.67705e-07	2.23405e-05		51191	HERC5	HECT and RLD domain containing E3 ubiquitin protein ligase 5 [Source:HGNC Symbol;Acc:HGNC:24368]
KIAA1033	74.2449	0.496552	0.152573	3.25452	0.00113584	0.00643765		RP5-1125A11.7	4.28732	-4.54743	0.883891	-5.14478	2.67828e-07	2.23405e-05		51246	SHISA5	shisa family member 5 [Source:HGNC Symbol;Acc:HGNC:30376]
DOCK9	143.196	0.494208	0.151594	3.26007	0.00111384	0.00633926		WNK4	2.90036	-4.15034	0.807128	-5.1421	2.71682e-07	2.24251e-05		51279	C1RL	complement C1r subcomponent like [Source:HGNC Symbol;Acc:HGNC:21265]
TUBA1B	56.9258	0.493926	0.145716	3.38966	0.000699805	0.00456138		IMPG2	5.51088	-3.80643	0.74013	-5.14292	2.705e-07	2.24251e-05		51290	ERGIC2	ERGIC and golgi 2 [Source:HGNC Symbol;Acc:HGNC:30208]
PTPRS	63.3605	0.493678	0.155885	3.16694	0.00154053	0.00797556		RP11-1069G10.1	6.65178	-3.79812	0.73868	-5.14176	2.7217e-07	2.24251e-05		51366	UBR5	ubiquitin protein ligase E3 component n-recognin 5 [Source:HGNC Symbol;Acc:HGNC:16806]
PRRC2C	529.644	0.493676	0.145439	3.39438	0.000687836	0.00451613		LIF	16.3793	-2.82562	0.549538	-5.1418	2.72115e-07	2.24251e-05		51510	CHMP5	charged multivesicular body protein 5 [Source:HGNC Symbol;Acc:HGNC:26942]
BDP1	163.43	0.493123	0.10689	4.61336	3.96218e-06	0.000136548		RP11-730K11.1	4.49971	-4.26307	0.829253	-5.14086	2.7349e-07	2.24693e-05		51542	VPS54	VPS54 subunit of GARP complex [Source:HGNC Symbol;Acc:HGNC:18652]
DCAF6	45.7173	0.48996	0.117936	4.15444	3.26088e-05	0.000580021		ASGR1	4.58034	-3.12207	0.607857	-5.13619	2.80357e-07	2.29677e-05		5156	PDGFRA	platelet derived growth factor receptor alpha [Source:HGNC Symbol;Acc:HGNC:8803]
RAB12	25.1821	0.48752	0.154752	3.15032	0.0016309	0.00830667		DNAH14	9.41225	-2.13328	0.415474	-5.13457	2.82784e-07	2.31005e-05		51574	LARP7	La ribonucleoprotein 7, transcriptional regulator [Source:HGNC Symbol;Acc:HGNC:24912]
RIN2	44.5211	0.486598	0.134143	3.62746	0.000286219	0.00247043		TMEM200C	4.4193	-4.39657	0.856406	-5.13375	2.84021e-07	2.31356e-05		5286	PIK3C2A	phosphatidylinositol-4-phosphate 3-kinase catalytic subunit type 2 alpha [Source:HGNC Symbol;Acc:HGNC:8971]
NCSTN	35.3342	0.481487	0.155454	3.09729	0.00195298	0.0094466		ZNF578	5.49795	-3.51537	0.685088	-5.13128	2.87786e-07	2.33098e-05		5295	PIK3R1	phosphoinositide-3-kinase regulatory subunit 1 [Source:HGNC Symbol;Acc:HGNC:8979]
CEP290	28.3366	0.480048	0.154145	3.11426	0.0018441	0.00907873		ATP2C2	13.7855	-1.44368	0.281335	-5.13152	2.87413e-07	2.33098e-05		5355	PLP2	proteolipid protein 2 [Source:HGNC Symbol;Acc:HGNC:9087]
SPATS2L	66.1283	0.479277	0.155767	3.07688	0.00209179	0.00991727		WDR66	13.9862	-2.41295	0.470416	-5.12941	2.90656e-07	2.3476e-05		5358	PLS3	plastin 3 [Source:HGNC Symbol;Acc:HGNC:9091]
PHF14	60.9396	0.476927	0.148265	3.21673	0.0012966	0.00706392		GABRA4	7.13023	-5.77062	1.12607	-5.12456	2.98233e-07	2.37868e-05		54148	MRPL39	mitochondrial ribosomal protein L39 [Source:HGNC Symbol;Acc:HGNC:14027]
COPB1	71.1408	0.473213	0.124743	3.7935	0.00014854	0.00157394		HTR4	5.861	-4.82189	0.940912	-5.1247	2.98009e-07	2.37868e-05		5445	PON2	paraoxonase 2 [Source:HGNC Symbol;Acc:HGNC:9205]
OPTN	124.511	0.47135	0.145457	3.24046	0.00119336	0.00666222		CACNA1I	4.2358	-3.84696	0.75073	-5.1243	2.98652e-07	2.37868e-05		54453	RIN2	Ras and Rab interactor 2 [Source:HGNC Symbol;Acc:HGNC:18750]
FAM98A	20.4379	0.470014	0.149535	3.14317	0.00167131	0.00845325		DARS-AS1	3.64893	-3.35523	0.654719	-5.12469	2.98031e-07	2.37868e-05		54464	XRN1	5'-3' exoribonuclease 1 [Source:HGNC Symbol;Acc:HGNC:30654]
LGALS1	37.9105	0.46821	0.148059	3.16232	0.00156515	0.00807587		RPS6KA5	20.7628	-2.10339	0.410422	-5.12494	2.97628e-07	2.37868e-05		54491	OTULINL	OTU deubiquitinase with linear linkage specificity like [Source:HGNC Symbol;Acc:HGNC:25629]
SRSF11	131.47	0.468094	0.13326	3.51264	0.000443686	0.00332795		CEBPA-AS1	2.48022	-3.82496	0.746769	-5.12201	3.02304e-07	2.39446e-05		54675	CRLS1	cardiolipin synthase 1 [Source:HGNC Symbol;Acc:HGNC:16148]
ACTN4	184.31	0.467418	0.151195	3.09149	0.00199156	0.00957899		NEB	17.5065	-2.05563	0.401318	-5.12219	3.02002e-07	2.39446e-05		54741	LEPROT	leptin receptor overlapping transcript [Source:HGNC Symbol;Acc:HGNC:29477]
YEATS2	46.958	0.464905	0.126958	3.66187	0.00025038	0.00224488		CH17-76K2.6	3.38062	-3.87447	0.757085	-5.11761	3.0943e-07	2.44416e-05		54780	NSMCE4A	NSE4 homolog A, SMC5-SMC6 complex component [Source:HGNC Symbol;Acc:HGNC:25935]
PTPRB	86.9831	0.462647	0.146488	3.15826	0.00158712	0.00814427		DDX25	7.013	-5.27552	1.03159	-5.11398	3.15449e-07	2.48485e-05		54832	VPS13C	vacuolar protein sorting 13 homolog C [Source:HGNC Symbol;Acc:HGNC:23594]
VCL	154.543	0.46106	0.136144	3.38656	0.00070776	0.00458911		GMDS-AS1	16.9269	-1.72324	0.337302	-5.10889	3.2406e-07	2.54569e-05		55075	UACA	uveal autoantigen with coiled-coil domains and ankyrin repeats [Source:HGNC Symbol;Acc:HGNC:15947]
FAM178A	48.3763	0.458274	0.136448	3.3586	0.000783386	0.00491081		FAM135B	8.08935	-5.3682	1.05086	-5.10837	3.24958e-07	2.54577e-05		55303	GIMAP4	GTPase, IMAP family member 4 [Source:HGNC Symbol;Acc:HGNC:21872]
CFL1	172.547	0.456956	0.129584	3.52632	0.00042137	0.00322701		RP11-4B16.4	7.56821	-2.10427	0.412476	-5.10157	3.36855e-07	2.62463e-05		55604	CARMIL1	capping protein regulator and myosin 1 linker 1 [Source:HGNC Symbol;Acc:HGNC:21581]
EVI5	42.2466	0.45513	0.142096	3.20298	0.00136016	0.00731154		RPH3A	9.23091	-3.76016	0.737289	-5.09998	3.39691e-07	2.63258e-05		5562	PRKAA1	protein kinase AMP-activated catalytic subunit alpha 1 [Source:HGNC Symbol;Acc:HGNC:9376]
ARHGAP12	38.2712	0.45505	0.130146	3.49646	0.00047147	0.00348083		FAM227A	11.1744	-2.68534	0.526541	-5.09997	3.39712e-07	2.63258e-05		55669	MFN1	mitofusin 1 [Source:HGNC Symbol;Acc:HGNC:18262]
ANO6	124.013	0.45224	0.14603	3.09689	0.00195562	0.00945457		GUSBP1	10.1298	-1.80018	0.353025	-5.09929	3.40935e-07	2.63494e-05		55689	YEATS2	YEATS domain containing 2 [Source:HGNC Symbol;Acc:HGNC:25489]
ECE1	113.964	0.451499	0.136789	3.30069	0.000964485	0.00570317		CYP4F8	6.10948	-5.27764	1.03524	-5.098	3.43266e-07	2.64583e-05		55719	SLF2	SMC5-SMC6 complex localization factor 2 [Source:HGNC Symbol;Acc:HGNC:17814]
PDAP1	73.4431	0.451087	0.122126	3.69362	0.000221086	0.00207435		IL17RD	6.45002	-2.86574	0.562198	-5.09739	3.44375e-07	2.64726e-05		55752	SEPTIN11	septin 11 [Source:HGNC Symbol;Acc:HGNC:25589]
EMC7	26.6216	0.448878	0.145071	3.09421	0.0019734	0.0095178		ZBED3-AS1	3.19715	-3.51405	0.68955	-5.09616	3.46617e-07	2.65737e-05		55814	BDP1	B double prime 1, subunit of RNA polymerase III transcription initiation factor IIIB [Source:HGNC Symbol;Acc:HGNC:13652]
EPB41L2	154.25	0.447488	0.121451	3.68453	0.000229126	0.00212128		CHGB	3.14475	-4.25979	0.836276	-5.09376	3.51032e-07	2.68404e-05		55827	DCAF6	DDB1 and CUL4 associated factor 6 [Source:HGNC Symbol;Acc:HGNC:30002]
DNM1L	36.7387	0.446477	0.143696	3.1071	0.00188932	0.00921612		GPR179	6.89635	-4.5989	0.903129	-5.09218	3.53964e-07	2.69926e-05		55904	KMT2E	lysine methyltransferase 2E [Source:HGNC Symbol;Acc:HGNC:18541]
RNF19A	41.5957	0.445067	0.132143	3.36808	0.000756931	0.00479635		SULT4A1	2.41159	-4.94429	0.971101	-5.09143	3.5537e-07	2.70279e-05		56851	EMC7	ER membrane protein complex subunit 7 [Source:HGNC Symbol;Acc:HGNC:24301]
ABCF1	65.4332	0.443959	0.126118	3.52018	0.000431254	0.0032678		UGT3A1	5.30113	-5.48233	1.07814	-5.08499	3.67641e-07	2.78872e-05		56951	C5orf15	chromosome 5 open reading frame 15 [Source:HGNC Symbol;Acc:HGNC:20656]
STAG1	45.4022	0.440206	0.123738	3.55757	0.000374307	0.00298023		CCDC30	15.6854	-1.91188	0.376051	-5.0841	3.69378e-07	2.7945e-05		57187	THOC2	THO complex 2 [Source:HGNC Symbol;Acc:HGNC:19073]
SRRM1	125.877	0.43874	0.124505	3.52386	0.000425311	0.0032442		SPIRE2	10.404	-2.70228	0.531912	-5.08031	3.7682e-07	2.83584e-05		57493	HEG1	heart development protein with EGF like domains 1 [Source:HGNC Symbol;Acc:HGNC:29227]
VPS54	27.52	0.436226	0.132294	3.2974	0.000975834	0.00575367		KCNMA1	29.1826	-1.49014	0.293304	-5.08053	3.76374e-07	2.83584e-05		57608	JCAD	junctional cadherin 5 associated [Source:HGNC Symbol;Acc:HGNC:29283]
NEMF	60.5521	0.43589	0.132249	3.29599	0.000980759	0.00577677		C10orf53	4.50599	-5.7645	1.13543	-5.07693	3.83575e-07	2.87912e-05		57631	LRCH2	leucine rich repeats and calponin homology domain containing 2 [Source:HGNC Symbol;Acc:HGNC:29292]
CAST	190.003	0.42918	0.139057	3.08637	0.00202618	0.00970197		CCDC180	6.69304	-3.0627	0.603461	-5.07523	3.87029e-07	2.89746e-05		5786	PTPRA	protein tyrosine phosphatase receptor type A [Source:HGNC Symbol;Acc:HGNC:9664]
FKBP15	63.259	0.425916	0.131778	3.23208	0.00122894	0.00679734		GRIA2	6.08313	-5.41381	1.06739	-5.07201	3.93642e-07	2.92058e-05		5787	PTPRB	protein tyrosine phosphatase receptor type B [Source:HGNC Symbol;Acc:HGNC:9665]
KMT2E	137.387	0.425844	0.131624	3.23529	0.00121518	0.00675117		MCMDC2	2.80163	-3.30112	0.650786	-5.07251	3.92603e-07	2.92058e-05		5802	PTPRS	protein tyrosine phosphatase receptor type S [Source:HGNC Symbol;Acc:HGNC:9681]
NFE2L1	142.536	0.423486	0.120257	3.52152	0.000429088	0.00326086		ADD2	10.165	-2.83892	0.559752	-5.07174	3.94191e-07	2.92058e-05		58533	SNX6	sorting nexin 6 [Source:HGNC Symbol;Acc:HGNC:14970]
UBR5	128.965	0.415006	0.0993707	4.17634	2.9624e-05	0.000546245		SSPO	7.7113	-2.82618	0.557185	-5.07224	3.93154e-07	2.92058e-05		6272	SORT1	sortilin 1 [Source:HGNC Symbol;Acc:HGNC:11186]
THRAP3	137.895	0.414776	0.127818	3.24505	0.00117429	0.00658398		SIM1	5.8884	-5.78916	1.142	-5.0693	3.99282e-07	2.95068e-05		6366	CCL21	C-C motif chemokine ligand 21 [Source:HGNC Symbol;Acc:HGNC:10620]
CLIC1	102.226	0.412401	0.12493	3.30106	0.000963196	0.0056979		RP11-437J2.3	5.94091	-5.26866	1.03991	-5.06645	4.05307e-07	2.97222e-05		641700	ECSCR	endothelial cell surface expressed chemotaxis and apoptosis regulator [Source:HGNC Symbol;Acc:HGNC:35454]
PSMD1	47.5985	0.408775	0.109262	3.74124	0.000183113	0.00181434		FMN2	6.40815	-4.59719	0.907327	-5.06674	4.04677e-07	2.97222e-05		6867	TACC1	transforming acidic coiled-coil containing protein 1 [Source:HGNC Symbol;Acc:HGNC:11522]
KANK2	104.254	0.403834	0.129806	3.11107	0.00186412	0.00913363		MASP1	10.1752	-3.30606	0.652515	-5.06665	4.04879e-07	2.97222e-05		7026	NR2F2	nuclear receptor subfamily 2 group F member 2 [Source:HGNC Symbol;Acc:HGNC:7976]
MYL6	252.277	0.403358	0.108105	3.73117	0.000190593	0.0018645		RP11-642P15.1	3.67302	-3.78331	0.747297	-5.06266	4.13443e-07	3.02415e-05		7175	TPR	translocated promoter region, nuclear basket protein [Source:HGNC Symbol;Acc:HGNC:12017]
ZEB2	271.459	0.398734	0.0965038	4.1318	3.59941e-05	0.000621532		RNF165	10.3641	-2.8259	0.55856	-5.05926	4.20897e-07	3.06304e-05		7402	UTRN	utrophin [Source:HGNC Symbol;Acc:HGNC:12635]
THOC2	107.79	0.398251	0.127136	3.13247	0.00173341	0.00867367		MARC1	14.6594	-2.04881	0.405068	-5.05794	4.23816e-07	3.07647e-05		7846	TUBA1A	tubulin alpha 1a [Source:HGNC Symbol;Acc:HGNC:20766]
ATRX	174.672	0.39789	0.125398	3.173	0.0015087	0.00786015		MTUS2	5.33533	-4.07694	0.806291	-5.05642	4.27207e-07	3.07993e-05		79188	TMEM43	transmembrane protein 43 [Source:HGNC Symbol;Acc:HGNC:28472]
SLTM	105.805	0.391027	0.119326	3.27697	0.00104926	0.00607667		C2orf81	3.0906	-3.38627	0.669735	-5.05614	4.27838e-07	3.07993e-05		79657	RPAP3	RNA polymerase II associated protein 3 [Source:HGNC Symbol;Acc:HGNC:26151]
MAP4	186.759	0.38424	0.0753111	5.10204	3.36017e-07	2.62463e-05		ARL11	6.9331	-2.35476	0.465711	-5.05626	4.27552e-07	3.07993e-05		79762	C1orf115	chromosome 1 open reading frame 115 [Source:HGNC Symbol;Acc:HGNC:25873]
ZNF160	47.9697	0.375	0.109536	3.42353	0.000618138	0.00419698		FGFR1OP	17.6048	-1.92311	0.380377	-5.0558	4.28589e-07	3.07993e-05		79780	CCDC82	coiled-coil domain containing 82 [Source:HGNC Symbol;Acc:HGNC:26282]
MYCBP2	147.486	0.374034	0.118942	3.14467	0.00166273	0.00843023		AMHR2	2.86386	-5.28639	1.04589	-5.05443	4.31687e-07	3.09444e-05		79811	SLTM	SAFB like transcription modulator [Source:HGNC Symbol;Acc:HGNC:20709]
AKAP9	159.755	0.368251	0.116569	3.1591	0.0015826	0.00812931		CSMD3	5.46373	-4.39603	0.870067	-5.05252	4.36014e-07	3.11766e-05		79839	CCDC102B	coiled-coil domain containing 102B [Source:HGNC Symbol;Acc:HGNC:26295]
CCDC50	61.707	0.36684	0.108341	3.38598	0.000709241	0.00459468		SLC7A14	5.31836	-5.64095	1.11688	-5.05064	4.40322e-07	3.14063e-05		79921	TCEAL4	transcription elongation factor A like 4 [Source:HGNC Symbol;Acc:HGNC:26121]
CPT1A	64.6693	0.362185	0.11722	3.08979	0.00200295	0.00961503		AC015849.16	4.29505	-4.12087	0.816374	-5.04778	4.46983e-07	3.18023e-05		80184	CEP290	centrosomal protein 290 [Source:HGNC Symbol;Acc:HGNC:29021]
KPNB1	123.361	0.362116	0.115117	3.14564	0.00165726	0.00841039		RP11-66N24.7	5.00909	-4.39125	0.870182	-5.04635	4.50321e-07	3.18816e-05		8334	H2AC6	H2A clustered histone 6 [Source:HGNC Symbol;Acc:HGNC:4733]
CEP350	118.33	0.359012	0.101789	3.52703	0.000420254	0.0032245		STX1B	4.93421	-3.38429	0.670592	-5.04672	4.49456e-07	3.18816e-05		8407	TAGLN2	transgelin 2 [Source:HGNC Symbol;Acc:HGNC:11554]
CDC5L	46.7653	0.337365	0.104869	3.217	0.0012954	0.00706005		SRC	19.906	-0.793448	0.157312	-5.04378	4.56425e-07	3.22342e-05		8411	EEA1	early endosome antigen 1 [Source:HGNC Symbol;Acc:HGNC:3185]
BOD1L1	144.568	0.335212	0.107566	3.11635	0.00183104	0.00903639		AC009404.2	5.91403	-3.30196	0.654832	-5.04245	4.59603e-07	3.23789e-05		84617	TUBB6	tubulin beta 6 class V [Source:HGNC Symbol;Acc:HGNC:20776]
CTNND1	180.504	0.319532	0.092081	3.47012	0.000520234	0.00371339		BTBD18	7.51082	-3.11947	0.619107	-5.03865	4.68829e-07	3.29479e-05		84896	ATAD1	ATPase family AAA domain containing 1 [Source:HGNC Symbol;Acc:HGNC:25903]
TPM3	200.346	0.318158	0.0998513	3.18631	0.00144098	0.0076203		LINC00943	3.65877	-4.62263	0.917672	-5.03734	4.7204e-07	3.30471e-05		8496	PPFIBP1	PPFIA binding protein 1 [Source:HGNC Symbol;Acc:HGNC:9249]
NRD1	88.9647	0.312767	0.0909206	3.44001	0.0005817	0.00402585		RP11-67K19.3	3.55374	-4.11807	0.817542	-5.03714	4.72546e-07	3.30471e-05		85409	NKD2	NKD inhibitor of WNT signaling pathway 2 [Source:HGNC Symbol;Acc:HGNC:17046]
AP2M1	91.9913	0.307101	0.0995187	3.08586	0.00202962	0.00971315		PAX9	2.12324	-3.22864	0.641338	-5.03423	4.79765e-07	3.34703e-05		8542	APOL1	apolipoprotein L1 [Source:HGNC Symbol;Acc:HGNC:618]
								SYT9	4.28831	-4.76813	0.947681	-5.03136	4.8701e-07	3.38933e-05		8796	SCEL	sciellin [Source:HGNC Symbol;Acc:HGNC:10573]
								GAD1	5.98612	-4.41847	0.878478	-5.02969	4.91282e-07	3.41079e-05		90338	ZNF160	zinc finger protein 160 [Source:HGNC Symbol;Acc:HGNC:12948]
								KCTD16	8.44988	-4.1929	0.833821	-5.02854	4.94239e-07	3.42302e-05		9068	ANGPTL1	angiopoietin like 1 [Source:HGNC Symbol;Acc:HGNC:489]
								PKDREJ	6.14126	-4.767	0.948383	-5.02645	4.99649e-07	3.45215e-05		91351	DDX60L	DExD/H-box 60 like [Source:HGNC Symbol;Acc:HGNC:26429]
								NRXN1	8.64622	-4.52637	0.900606	-5.02592	5.01023e-07	3.45333e-05		9147	NEMF	nuclear export mediator factor [Source:HGNC Symbol;Acc:HGNC:10663]
								RP11-796E2.4	6.27651	-3.69255	0.734769	-5.02545	5.02247e-07	3.45346e-05		9168	TMSB10	thymosin beta 10 [Source:HGNC Symbol;Acc:HGNC:11879]
								RP11-861E23.2	4.10695	-5.49481	1.09376	-5.02375	5.06713e-07	3.45761e-05		91851	CHRDL1	chordin like 1 [Source:HGNC Symbol;Acc:HGNC:29861]
								PACSIN1	3.01394	-4.38607	0.872998	-5.02415	5.05676e-07	3.45761e-05		92689	FAM114A1	family with sequence similarity 114 member A1 [Source:HGNC Symbol;Acc:HGNC:25087]
								DNAH17	8.00977	-2.33603	0.465063	-5.02303	5.08615e-07	3.45761e-05		9295	SRSF11	serine and arginine rich splicing factor 11 [Source:HGNC Symbol;Acc:HGNC:10782]
								PCSK6	8.00879	-2.12223	0.422393	-5.0243	5.05271e-07	3.45761e-05		9351	SLC9A3R2	SLC9A3 regulator 2 [Source:HGNC Symbol;Acc:HGNC:11076]
								HOMER2	17.1085	-1.63624	0.325754	-5.02293	5.0888e-07	3.45761e-05		94134	ARHGAP12	Rho GTPase activating protein 12 [Source:HGNC Symbol;Acc:HGNC:16348]
								PTCHD1	9.97752	-3.54461	0.705996	-5.02072	5.14793e-07	3.48951e-05		9445	ITM2B	integral membrane protein 2B [Source:HGNC Symbol;Acc:HGNC:6174]
								PLD5	4.31117	-3.78841	0.754678	-5.01991	5.16965e-07	3.49598e-05		9475	ROCK2	Rho associated coiled-coil containing protein kinase 2 [Source:HGNC Symbol;Acc:HGNC:10252]
								ILDR2	7.81368	-3.6292	0.723201	-5.01825	5.21451e-07	3.51802e-05		9496	TBX4	T-box transcription factor 4 [Source:HGNC Symbol;Acc:HGNC:11603]
								SCN3B	7.94898	-3.43872	0.685308	-5.01777	5.22748e-07	3.51848e-05		9678	PHF14	PHD finger protein 14 [Source:HGNC Symbol;Acc:HGNC:22203]
								TENM4	12.4382	-2.57894	0.514068	-5.01672	5.25599e-07	3.52114e-05		9694	EMC2	ER membrane protein complex subunit 2 [Source:HGNC Symbol;Acc:HGNC:28963]
								LINC00506	3.89592	-4.41059	0.879582	-5.01441	5.31961e-07	3.55546e-05		9748	SLK	STE20 like kinase [Source:HGNC Symbol;Acc:HGNC:11088]
								RP11-669C19.1	3.00522	-4.28031	0.853691	-5.01388	5.33428e-07	3.55697e-05		9839	ZEB2	zinc finger E-box binding homeobox 2 [Source:HGNC Symbol;Acc:HGNC:14881]
								AF064858.6	6.54341	-4.19906	0.837618	-5.01309	5.35622e-07	3.56332e-05		9857	CEP350	centrosomal protein 350 [Source:HGNC Symbol;Acc:HGNC:24238]
								LRRC37A7P	3.39018	-4.54988	0.90862	-5.00747	5.51513e-07	3.65209e-05		9967	THRAP3	thyroid hormone receptor associated protein 3 [Source:HGNC Symbol;Acc:HGNC:22964]
								DCHS2	7.3053	-3.99721	0.798417	-5.00642	5.5453e-07	3.66361e-05		9976	CLEC2B	C-type lectin domain family 2 member B [Source:HGNC Symbol;Acc:HGNC:2053]
								EXTL3	23.8715	-1.46512	0.292718	-5.00524	5.5793e-07	3.67759e-05
								CXCR6	7.59399	-1.81679	0.363183	-5.00241	5.66171e-07	3.72335e-05
								SLC6A17	4.25882	-5.54516	1.10935	-4.99856	5.77611e-07	3.78989e-05
								C1orf61	11.4777	-5.03599	1.00816	-4.99522	5.87691e-07	3.84723e-05
								TRIM72	5.44192	-4.8098	0.964097	-4.98892	6.07182e-07	3.90465e-05
								SEZ6L	4.49223	-4.57757	0.917146	-4.9911	6.00362e-07	3.90465e-05
								RP11-93G5.1	4.34626	-4.13515	0.828559	-4.99078	6.01363e-07	3.90465e-05
								AL133493.2	4.97966	-3.88436	0.778607	-4.98886	6.07357e-07	3.90465e-05
								LGI2	8.22877	-2.30685	0.462365	-4.98923	6.06194e-07	3.90465e-05
								ABCC6	7.50819	-1.97941	0.396581	-4.99119	6.00081e-07	3.90465e-05
								GPR132	6.32401	-1.76457	0.353584	-4.99054	6.02108e-07	3.90465e-05
								SCN5A	10.2875	-4.69994	0.942354	-4.98745	6.11823e-07	3.92456e-05
								MYOM3	7.91157	-4.44146	0.890606	-4.98701	6.13214e-07	3.92471e-05
								RTN4RL1	3.5882	-2.90094	0.581996	-4.98447	6.21318e-07	3.96771e-05
								RP11-455I9.1	3.19043	-3.53337	0.708963	-4.98386	6.23283e-07	3.97142e-05
								NXPH3	4.92999	-2.60888	0.523782	-4.98085	6.33045e-07	4.02468e-05
								MAP3K9	13.9411	-1.6679	0.334931	-4.97982	6.36434e-07	4.03727e-05
								MYPN	3.08318	-5.23045	1.05118	-4.97578	6.4986e-07	4.09526e-05
								ATP1A3	3.77116	-4.24131	0.852342	-4.97606	6.48914e-07	4.09526e-05
								SPRYD4	12.1578	-2.19617	0.441309	-4.9765	6.47448e-07	4.09526e-05
								KCNH5	4.58708	-5.27234	1.06	-4.9739	6.5618e-07	4.11699e-05
								CTC-479C5.10	3.58621	-3.62823	0.729403	-4.97424	6.55033e-07	4.11699e-05
								CCL22	3.98673	-3.46022	0.696019	-4.97144	6.64586e-07	4.16062e-05
								CRB1	6.75395	-4.9527	0.997017	-4.96752	6.78144e-07	4.18837e-05
								RP11-262H14.7	3.55308	-4.90553	0.987111	-4.96958	6.70972e-07	4.18837e-05
								OAZ3	3.20235	-4.07112	0.819497	-4.96782	6.77089e-07	4.18837e-05
								GPR37L1	4.06949	-3.97322	0.799866	-4.96736	6.78716e-07	4.18837e-05
								CATSPERG	6.07131	-2.89674	0.583054	-4.96822	6.75716e-07	4.18837e-05
								CRACR2A	12.18	-1.72275	0.346728	-4.96859	6.74411e-07	4.18837e-05
								APBA3	10.2057	-1.56431	0.314928	-4.96721	6.79243e-07	4.18837e-05
								CHIA	3.64069	-4.98406	1.00375	-4.96543	6.85491e-07	4.1998e-05
								NPM1P6	2.64176	-3.63636	0.732252	-4.966	6.83468e-07	4.1998e-05
								TRIM46	3.55512	-2.71003	0.545756	-4.96564	6.84745e-07	4.1998e-05
								RP11-115D19.1	2.69157	-4.40227	0.88681	-4.96416	6.89982e-07	4.21831e-05
								ABAT	10.9237	-2.15285	0.433733	-4.96354	6.92189e-07	4.22279e-05
								ADD3-AS1	5.1886	-4.10733	0.827715	-4.96225	6.96807e-07	4.23457e-05
								DKFZp434J0226	4.90099	-5.38281	1.08501	-4.96109	7.00994e-07	4.24939e-05
								RP13-923O23.7	6.17897	-3.89322	0.785841	-4.95421	7.26235e-07	4.38968e-05
								USP49	14.5116	-1.88176	0.379851	-4.95396	7.27199e-07	4.38968e-05
								CSRNP3	10.6733	-2.8054	0.566361	-4.95338	7.29338e-07	4.39334e-05
								SLC13A4	9.36083	-2.43758	0.492229	-4.95213	7.34054e-07	4.41248e-05
								GSTO2	8.71683	-2.55517	0.516175	-4.9502	7.41358e-07	4.44706e-05
								CTA-929C8.6	5.31247	-5.77696	1.16746	-4.9483	7.48651e-07	4.4721e-05
								SCN8A	10.8877	-3.42421	0.691971	-4.94849	7.47916e-07	4.4721e-05
								SLC6A20	3.08033	-3.82866	0.774753	-4.94178	7.74125e-07	4.61465e-05
								RUNDC3A	3.30686	-3.81348	0.771801	-4.94102	7.7716e-07	4.62104e-05
								RP11-774O3.3	5.56038	-2.7425	0.555083	-4.9407	7.78419e-07	4.62104e-05
								ACSBG1	2.73308	-3.67067	0.743081	-4.93979	7.82051e-07	4.63301e-05
								DBP	7.00023	-2.78198	0.563664	-4.93552	7.99361e-07	4.71607e-05
								PLEKHH1	8.30929	-2.56421	0.519695	-4.93407	8.05329e-07	4.73229e-05
								SPTB	14.4636	-2.16749	0.439292	-4.93405	8.05412e-07	4.73229e-05
								HSD17B2	7.48405	-4.43323	0.899552	-4.92826	8.29644e-07	4.8647e-05
								CH17-264L24.1	7.74289	-3.03925	0.617001	-4.92584	8.39978e-07	4.90523e-05
								GRAMD1B	11.4957	-2.28481	0.463829	-4.92598	8.39384e-07	4.90523e-05
								KIF1A	6.60477	-4.26246	0.865644	-4.92403	8.4778e-07	4.94073e-05
								CAMK2B	3.24884	-5.00183	1.01594	-4.92337	8.5066e-07	4.9412e-05
								UPB1	4.89892	-3.66131	0.743742	-4.92283	8.53031e-07	4.9412e-05
								PKI55	4.06987	-2.87448	0.583866	-4.92318	8.51483e-07	4.9412e-05
								ST8SIA3	7.92646	-5.73998	1.16638	-4.92119	8.60214e-07	4.96342e-05
								KCP	2.69139	-4.0001	0.812837	-4.92116	8.60328e-07	4.96342e-05
								XKR7	7.36578	-5.18291	1.05334	-4.92045	8.63455e-07	4.97145e-05
								RIMBP2	4.66652	-4.93781	1.00381	-4.91909	8.69486e-07	4.99615e-05
								A1CF	4.63916	-4.74214	0.964223	-4.9181	8.73892e-07	5.01142e-05
								KIAA1644	5.40378	-3.54912	0.721712	-4.91764	8.75945e-07	5.01317e-05
								CNTN2	6.94151	-4.0864	0.831249	-4.91597	8.83433e-07	5.02593e-05
								MMP9	8.38271	-2.24257	0.456167	-4.91611	8.82788e-07	5.02593e-05
								SC22CB-109E1.1	4.69674	-5.31456	1.08171	-4.91311	8.9645e-07	5.05693e-05
								PROX1-AS1	8.30592	-4.78292	0.973709	-4.91206	9.01228e-07	5.05693e-05
								UCP3	3.54012	-3.96248	0.806387	-4.91387	8.92945e-07	5.05693e-05
								EPHB1	4.52981	-3.61432	0.735769	-4.9123	9.0013e-07	5.05693e-05
								SV2B	8.15089	-3.38214	0.688275	-4.91394	8.92638e-07	5.05693e-05
								FAM19A2	5.80541	-3.26331	0.664276	-4.91259	8.98807e-07	5.05693e-05
								SCN4B	5.09174	-2.72333	0.554404	-4.91217	9.00728e-07	5.05693e-05
								RP1-101D8.1	3.80822	-2.81789	0.573718	-4.91163	9.03243e-07	5.05834e-05
								GRM1	5.4025	-5.85049	1.1917	-4.90937	9.13703e-07	5.1002e-05
								CADPS	8.64379	-3.3504	0.682468	-4.90925	9.14276e-07	5.1002e-05
								ANKRD31	3.8358	-3.71414	0.756647	-4.90868	9.16906e-07	5.10494e-05
								RP11-177H2.1	3.28425	-4.85842	0.990066	-4.90717	9.24017e-07	5.12463e-05
								SKIDA1	3.71718	-3.93285	0.801432	-4.90728	9.23495e-07	5.12463e-05
								MAPK13	23.8259	-0.915489	0.186631	-4.90533	9.327e-07	5.1628e-05
								XRRA1	12.0882	-1.39954	0.285372	-4.90429	9.37682e-07	5.18038e-05
								RP11-292D4.4	4.95837	-5.75179	1.17327	-4.90238	9.46845e-07	5.21092e-05
								RP11-766F14.2	4.86659	-4.89172	0.997823	-4.9024	9.46745e-07	5.21092e-05
								MLIP	4.47412	-4.80106	0.979431	-4.90189	9.49177e-07	5.21375e-05
								LA16c-380H5.1	3.04289	-4.79903	0.979218	-4.90088	9.54072e-07	5.22063e-05
								EML6	8.51391	-2.28096	0.46541	-4.90098	9.536e-07	5.22063e-05
								MUC17	8.09847	-5.22757	1.06674	-4.90049	9.55964e-07	5.22102e-05
								EPHA5	4.23782	-5.25808	1.07317	-4.89959	9.60351e-07	5.22689e-05
								RP11-6O2.3	2.76921	-3.48869	0.712046	-4.89953	9.60684e-07	5.22689e-05
								RP1-274L7.4	3.83944	-5.53073	1.12945	-4.89683	9.73953e-07	5.24928e-05
								KCNJ1	2.80071	-4.99921	1.0207	-4.89781	9.69099e-07	5.24928e-05
								ABHD1	3.02543	-4.02445	0.821671	-4.89788	9.6875e-07	5.24928e-05
								FAM19A5	3.32609	-4.01485	0.819763	-4.89757	9.70304e-07	5.24928e-05
								CELSR2	12.5414	-1.82806	0.373308	-4.89693	9.73432e-07	5.24928e-05
								LINC00670	3.31855	-3.56535	0.728315	-4.89533	9.81384e-07	5.27941e-05
								DNAJC27-AS1	5.28235	-4.09786	0.837284	-4.89423	9.8693e-07	5.29789e-05
								RP11-177H13.2	3.96375	-2.76104	0.564179	-4.89391	9.88516e-07	5.29789e-05
								RP11-371I20.2	4.2429	-5.09046	1.0404	-4.89279	9.94186e-07	5.30843e-05
								EMX2OS	8.32026	-4.9188	1.00529	-4.89291	9.93562e-07	5.30843e-05
								CTNNA3	5.21168	-4.91676	1.005	-4.89229	9.96703e-07	5.31198e-05
								MUC5B	62.3453	-2.31888	0.474092	-4.8912	1.00223e-06	5.32168e-05
								IBA57	14.9736	-1.80818	0.36966	-4.89147	1.00083e-06	5.32168e-05
								MUC22	2.98259	-5.38401	1.10105	-4.88991	1.00881e-06	5.33685e-05
								FAM47E	6.5207	-2.65369	0.54265	-4.89024	1.00714e-06	5.33685e-05
								TFR2	4.54813	-4.58058	0.936882	-4.88918	1.01258e-06	5.34689e-05
								LINC00982	3.28196	-3.26035	0.666907	-4.88876	1.01472e-06	5.34837e-05
								WIPF3	6.77747	-3.38801	0.693218	-4.88737	1.02192e-06	5.37535e-05
								MALRD1	4.54134	-2.88615	0.590572	-4.88705	1.02359e-06	5.37535e-05
								SNN	12.8917	-1.2151	0.248696	-4.88589	1.0296e-06	5.39703e-05
								RP11-126O22.1	6.74552	-5.62191	1.15121	-4.88349	1.04226e-06	5.42824e-05
								GALNT8	3.88545	-3.84156	0.786668	-4.88332	1.04313e-06	5.42824e-05
								SLC47A2	3.51621	-3.67363	0.752229	-4.88366	1.04135e-06	5.42824e-05
								HR	4.98908	-3.76871	0.773406	-4.87288	1.09983e-06	5.70262e-05
								RP11-382J12.1	4.03713	-2.92504	0.600494	-4.87106	1.11e-06	5.73461e-05
								CPAMD8	18.0851	-1.16178	0.238492	-4.87138	1.10823e-06	5.73461e-05
								AC145110.1	4.75347	-5.18237	1.06416	-4.86993	1.11638e-06	5.7572e-05
								CECR6	5.26469	-3.51859	0.722582	-4.86946	1.11902e-06	5.76044e-05
								C6orf141	2.46267	-2.91348	0.598509	-4.8679	1.12789e-06	5.79569e-05
								NEFHP1	3.96754	-5.68213	1.16745	-4.86715	1.13221e-06	5.80749e-05
								GRIN3A	7.068	-3.55248	0.729961	-4.86668	1.13491e-06	5.81093e-05
								RP5-1139B12.2	4.99604	-3.19484	0.656748	-4.86463	1.14671e-06	5.85127e-05
								SLC2A5	6.35421	-2.6573	0.546253	-4.8646	1.14687e-06	5.85127e-05
								PAX6	7.49063	-4.18566	0.860643	-4.86341	1.1538e-06	5.87619e-05
								AC018442.1	4.03299	-2.70206	0.55572	-4.86226	1.16051e-06	5.89985e-05
								CABP1	3.61639	-3.9186	0.806015	-4.86169	1.16387e-06	5.90648e-05
								DLX6-AS1	7.53039	-4.95837	1.02011	-4.86064	1.17009e-06	5.92758e-05
								PART1	6.0951	-3.72801	0.767273	-4.85878	1.18112e-06	5.96238e-05
								SLC45A3	5.90197	-2.76014	0.568066	-4.85884	1.18078e-06	5.96238e-05
								ZNF385C	3.26105	-4.29491	0.884111	-4.85788	1.18648e-06	5.97521e-05
								TTC39A	11.3345	-2.27398	0.468123	-4.85766	1.18783e-06	5.97521e-05
								AC006372.4	3.77184	-5.31695	1.09498	-4.85576	1.19928e-06	6.02223e-05
								LINC00540	2.3181	-4.6322	0.95426	-4.85423	1.20857e-06	6.05086e-05
								FOXK1	43.4302	-0.966486	0.199106	-4.85412	1.2092e-06	6.05086e-05
								KIF5A	5.15483	-3.31781	0.683627	-4.85325	1.21453e-06	6.05638e-05
								GDF7	5.6008	-3.33664	0.687588	-4.85267	1.21809e-06	6.06358e-05
								SLC17A7	7.48004	-4.60436	0.9494	-4.84975	1.23615e-06	6.12163e-05
								WBP2NL	4.96379	-3.11745	0.642774	-4.84999	1.23469e-06	6.12163e-05
								KIAA1211	8.82198	-2.59478	0.53534	-4.84698	1.25358e-06	6.19723e-05
								SCLY	9.11786	-2.15515	0.444692	-4.84639	1.25727e-06	6.20479e-05
								TSPAN10	3.36515	-3.45641	0.713718	-4.84282	1.28007e-06	6.29564e-05
								AQP7	4.37915	-3.91887	0.809417	-4.8416	1.28799e-06	6.32371e-05
								SYPL2	5.1026	-3.93349	0.813112	-4.83757	1.31434e-06	6.44204e-05
								RASL10B	2.76818	-4.47642	0.925466	-4.83693	1.31858e-06	6.44358e-05
								CCDC60	2.46886	-3.70846	0.76671	-4.83685	1.31914e-06	6.44358e-05
								CTD-2619J13.19	5.82496	-4.2482	0.878462	-4.83595	1.3251e-06	6.46166e-05
								LINC01460	2.99968	-4.75039	0.982417	-4.83541	1.32869e-06	6.4682e-05
								KCNA1	5.2796	-5.17279	1.07027	-4.83317	1.34374e-06	6.52741e-05
								CRX	4.64381	-4.65437	0.963053	-4.83293	1.34541e-06	6.52741e-05
								CTC-499B15.7	3.15136	-5.0909	1.05361	-4.83186	1.35263e-06	6.5466e-05
								SEC31B	10.8147	-1.56906	0.324744	-4.83167	1.35393e-06	6.5466e-05
								ABCB4	3.84065	-3.7626	0.779123	-4.82927	1.37031e-06	6.60352e-05
								ALOX12P2	8.00061	-2.58179	0.534583	-4.82953	1.36854e-06	6.60352e-05
								DLG2	17.0901	-1.93742	0.401239	-4.82859	1.37505e-06	6.61525e-05
								UNC45B	5.29702	-2.96466	0.614074	-4.82785	1.38012e-06	6.6285e-05
								CILP2	2.17433	-3.56842	0.73925	-4.82709	1.38543e-06	6.63177e-05
								FNDC1	4.36046	-2.75331	0.57035	-4.82741	1.3832e-06	6.63177e-05
								KRT42P	3.60129	-5.23044	1.08376	-4.82621	1.39153e-06	6.63501e-05
								RP4-564F22.5	3.82285	-4.17001	0.863989	-4.82646	1.38983e-06	6.63501e-05
								LINC01422	6.30477	-3.17185	0.657242	-4.826	1.39304e-06	6.63501e-05
								GRM2	6.24049	-5.26456	1.09104	-4.82525	1.39826e-06	6.64881e-05
								PKD1L3	2.84291	-4.01556	0.83253	-4.82332	1.41185e-06	6.70232e-05
								ATP1A4	3.73459	-5.48053	1.13702	-4.8201	1.43485e-06	6.79581e-05
								C1orf95	7.85219	-3.26754	0.677973	-4.81957	1.43866e-06	6.79581e-05
								SPTA1	8.14631	-3.12166	0.647782	-4.81899	1.44284e-06	6.80437e-05
								P4HTM	13.7742	-1.37123	0.284839	-4.81404	1.47913e-06	6.96405e-05
								PCDH19	5.37272	-3.43956	0.714838	-4.81167	1.49678e-06	7.0356e-05
								SLC39A4	7.04761	-2.76486	0.574788	-4.81023	1.50757e-06	7.07471e-05
								ABCA4	3.7087	-4.04525	0.84151	-4.80713	1.53114e-06	7.11941e-05
								GFRA2	4.24807	-3.94706	0.821159	-4.80669	1.53447e-06	7.11941e-05
								PGBD5	7.47505	-3.42568	0.712408	-4.8086	1.51995e-06	7.11941e-05
								RP11-305L7.7	2.87241	-3.26194	0.678617	-4.80676	1.53399e-06	7.11941e-05
								PRLR	9.47277	-2.92194	0.607691	-4.80827	1.52244e-06	7.11941e-05
								CHIT1	6.50836	-2.79061	0.580534	-4.80697	1.53236e-06	7.11941e-05
								SPOCD1	8.15776	-2.09413	0.435607	-4.80739	1.52913e-06	7.11941e-05
								B3GALT1	3.91425	-5.31522	1.10594	-4.80605	1.53938e-06	7.13066e-05
								CAGE1	2.65663	-5.17825	1.07777	-4.80459	1.55068e-06	7.15987e-05
								FER1L5	5.26508	-3.17877	0.661677	-4.80412	1.55436e-06	7.16531e-05
								UNC13A	5.4826	-3.7058	0.771662	-4.80237	1.56801e-06	7.21661e-05
								AC010127.3	2.78744	-4.30496	0.896982	-4.79938	1.59161e-06	7.31349e-05
								SOX2-OT	6.81605	-4.56459	0.951618	-4.79666	1.61335e-06	7.40153e-05
								RP3-467K16.4	4.15223	-5.10218	1.06452	-4.79293	1.64359e-06	7.50425e-05
								NRXN2	6.96654	-3.02896	0.631949	-4.79304	1.64269e-06	7.50425e-05
								ZKSCAN2	11.1315	-2.39999	0.500842	-4.79191	1.65197e-06	7.53051e-05
								RP11-243A14.1	3.71242	-4.92555	1.02814	-4.79075	1.6616e-06	7.56237e-05
								TMPRSS4	10.6642	-2.71971	0.568012	-4.78812	1.68353e-06	7.65008e-05
								ROCK1P1	7.47932	-4.31084	0.900542	-4.78693	1.69349e-06	7.66343e-05
								PHACTR1	38.479	-0.941032	0.196588	-4.78681	1.69449e-06	7.66343e-05
								RP11-311F12.1	3.62627	-4.97406	1.03935	-4.78573	1.70366e-06	7.69275e-05
								EYS	5.47515	-2.96758	0.620137	-4.78536	1.70679e-06	7.69479e-05
								RAB37	6.61691	-2.88342	0.602845	-4.78301	1.72688e-06	7.77312e-05
								CTB-176F20.3	9.20473	-2.75117	0.575356	-4.78169	1.7383e-06	7.81225e-05
								GNG4	3.63363	-4.71912	0.987193	-4.78034	1.74995e-06	7.85232e-05
								RP11-61I13.3	10.0416	-2.66483	0.557501	-4.77996	1.75332e-06	7.85514e-05
								RP11-158L12.6	3.57091	-5.28799	1.1069	-4.77729	1.77672e-06	7.91226e-05
								SCN2A	7.57221	-4.20398	0.879999	-4.77725	1.77711e-06	7.91226e-05
								HECW1	7.47613	-3.92422	0.821354	-4.77774	1.77275e-06	7.91226e-05
								ABCA12	4.4015	-3.69336	0.773114	-4.77726	1.77704e-06	7.91226e-05
								MOK	13.7419	-1.95045	0.40834	-4.77653	1.78347e-06	7.91601e-05
								KLHL29	13.7186	-1.67761	0.351203	-4.77675	1.78155e-06	7.91601e-05
								MIR4697HG	4.58235	-2.49833	0.523147	-4.77557	1.79196e-06	7.92915e-05
								KCNH8	3.48247	-4.74675	0.994236	-4.77427	1.80361e-06	7.95615e-05
								HCN4	4.37317	-4.64629	0.973171	-4.77438	1.80261e-06	7.95615e-05
								OSM	3.48013	-2.79719	0.586034	-4.77308	1.81428e-06	7.9909e-05
								DPF3	4.85021	-2.96551	0.621383	-4.77243	1.82013e-06	8.00439e-05
								GABRA2	8.36785	-4.00053	0.838455	-4.77131	1.83031e-06	8.00609e-05
								WDR72	3.84503	-3.9585	0.829636	-4.77137	1.82979e-06	8.00609e-05
								BEGAIN	3.43772	-3.88881	0.814929	-4.77196	1.8244e-06	8.00609e-05
								DUSP28	5.42319	-2.78831	0.584409	-4.77116	1.83169e-06	8.00609e-05
								FRRS1L	4.4338	-4.8647	1.01983	-4.7701	1.84135e-06	8.02388e-05
								FDXACB1	1.32668	-3.06689	0.642927	-4.77021	1.84038e-06	8.02388e-05
								TUBG1P	2.57023	-3.68521	0.7728	-4.76864	1.8547e-06	8.06975e-05
								MOV10L1	3.45345	-4.2768	0.897178	-4.76695	1.87039e-06	8.1134e-05
								CTD-2619J13.17	3.85154	-2.57761	0.5407	-4.76718	1.86824e-06	8.1134e-05
								RP3-394A18.1	65.7922	-1.41459	0.296827	-4.76569	1.88204e-06	8.15162e-05
								SHISA9	6.73992	-4.58543	0.96264	-4.76339	1.90366e-06	8.23283e-05
								SLC4A1	15.4083	-2.87274	0.60345	-4.76052	1.93095e-06	8.33828e-05
								ABCC11	3.70919	-4.95606	1.04136	-4.75921	1.94356e-06	8.36365e-05
								CTAGE3P	4.09317	-4.57468	0.961206	-4.75932	1.9425e-06	8.36365e-05
								SARM1	7.51309	-2.05224	0.431235	-4.759	1.94558e-06	8.36365e-05
								RP4-555D20.2	3.69046	-3.74073	0.786352	-4.75707	1.96425e-06	8.43128e-05
								CRELD1	18.8284	-0.92354	0.194158	-4.75664	1.96841e-06	8.43652e-05
								SLC6A16	4.81031	-3.23318	0.679882	-4.75549	1.97962e-06	8.47189e-05
								RP11-428P16.2	3.94224	-5.0539	1.0629	-4.75481	1.9863e-06	8.4878e-05
								PKHD1	6.04583	-4.63794	0.975715	-4.75338	2.00046e-06	8.52357e-05
								MGAT4C	10.7041	-4.12146	0.867128	-4.753	2.00421e-06	8.52357e-05
								KCNJ16	4.31291	-3.78212	0.795741	-4.75296	2.00464e-06	8.52357e-05
								MPV17L	5.25565	-3.19927	0.673169	-4.75255	2.0087e-06	8.52357e-05
								RNF144A	11.9113	-1.29285	0.272038	-4.75246	2.00953e-06	8.52357e-05
								FREM2	10.9327	-2.41275	0.507825	-4.75115	2.02266e-06	8.56659e-05
								IRGQ	21.8782	-1.04102	0.219144	-4.7504	2.03012e-06	8.58551e-05
								ATP6AP1L	8.08067	-2.13752	0.450027	-4.74975	2.03671e-06	8.58802e-05
								CHRNB2	4.79061	-3.7592	0.791675	-4.74841	2.05017e-06	8.61944e-05
								MMP16	5.20446	-2.90864	0.612539	-4.7485	2.04933e-06	8.61944e-05
								SGMS1-AS1	6.40545	-3.34809	0.70532	-4.74691	2.06547e-06	8.67106e-05
								SYT12	7.08591	-3.96962	0.83663	-4.74477	2.08743e-06	8.73763e-05
								RP11-486O12.2	9.42554	-2.42571	0.511228	-4.74488	2.08631e-06	8.73763e-05
								CLDN19	2.59666	-4.49231	0.94721	-4.74268	2.10912e-06	8.81559e-05
								BAGE2	4.19079	-5.84757	1.23353	-4.74051	2.13181e-06	8.89742e-05
								DRC7	4.67098	-3.44068	0.726198	-4.73794	2.15907e-06	8.98505e-05
								MLEC	78.3821	-0.625772	0.132072	-4.73812	2.1571e-06	8.98505e-05
								TRIM71	7.16729	-3.10806	0.656142	-4.73687	2.17046e-06	9.00013e-05
								PARD6G-AS1	5.27196	-2.5975	0.548403	-4.73648	2.17468e-06	9.00013e-05
								CAMK4	10.3645	-1.90576	0.402291	-4.73728	2.16606e-06	9.00013e-05
								DNMT3A	38.4007	-1.09248	0.230655	-4.73642	2.17525e-06	9.00013e-05
								RP11-506H20.2	2.51835	-4.4785	0.945852	-4.73489	2.19176e-06	9.03009e-05
								EIF5AL1	3.18937	-4.01313	0.847569	-4.73487	2.19194e-06	9.03009e-05
								GPR12	3.64218	-5.013	1.05894	-4.73397	2.2017e-06	9.05729e-05
								FSD2	2.54331	-4.43602	0.937329	-4.73262	2.21635e-06	9.1045e-05
								TTYH1	5.4131	-2.83761	0.599675	-4.73192	2.22411e-06	9.12331e-05
								GRM4	10.0468	-4.55442	0.962701	-4.73088	2.2355e-06	9.15692e-05
								SV2C	7.58837	-4.90667	1.03738	-4.72986	2.24678e-06	9.18999e-05
								GPR113	3.57333	-3.38362	0.715423	-4.72954	2.25028e-06	9.1912e-05
								KCNN3	17.7354	-2.04295	0.432052	-4.72849	2.26193e-06	9.22565e-05
								RP3-341O5.3	3.28077	-5.31837	1.12487	-4.72799	2.2675e-06	9.23525e-05
								PABPC4	48.967	-0.558777	0.118291	-4.72376	2.31523e-06	9.41626e-05
								RP11-398K22.12	5.49295	-3.13483	0.663739	-4.72299	2.32398e-06	9.43845e-05
								ANKS3	8.18301	-1.44055	0.305052	-4.72229	2.33201e-06	9.45765e-05
								ABCB9	6.74179	-2.4864	0.526603	-4.72158	2.34015e-06	9.47729e-05
								SERPINA10	3.75397	-4.93543	1.04584	-4.71912	2.36871e-06	9.5533e-05
								DLGAP2	8.33499	-4.84629	1.02685	-4.71956	2.36361e-06	9.5533e-05
								CDH26	4.89984	-2.17822	0.461575	-4.7191	2.36892e-06	9.5533e-05
								SCARNA15	3.94753	-3.21555	0.681774	-4.71645	2.39995e-06	9.66487e-05
								RALGPS1	10.1368	-1.72603	0.366042	-4.71539	2.41246e-06	9.70159e-05
								SNX32	2.7472	-3.88782	0.825204	-4.71134	2.46088e-06	9.88245e-05
								RAB3C	4.1538	-3.32716	0.706412	-4.70993	2.47797e-06	9.93717e-05
								RP11-475O6.1	3.46949	-5.0003	1.06199	-4.70844	2.49616e-06	9.99615e-05
								DAB1	2.25713	-3.52276	0.748648	-4.7055	2.53244e-06	0.000101132
								NOL9	22.8544	-1.00694	0.213986	-4.70564	2.53071e-06	0.000101132
								SOCS7	17.0984	-1.37164	0.29155	-4.70465	2.54303e-06	0.000101413
								COL6A4P1	3.58886	-5.18679	1.10263	-4.70404	2.55068e-06	0.000101436
								KCNV2	2.50972	-4.10041	0.871646	-4.70422	2.54838e-06	0.000101436
								RP11-203B7.2	3.74072	-5.02792	1.06924	-4.70233	2.57207e-06	0.000101863
								NANOG	3.27373	-4.84704	1.03073	-4.70251	2.56979e-06	0.000101863
								MARVELD3	5.5137	-2.21276	0.470558	-4.70242	2.57096e-06	0.000101863
								GDPGP1	5.00476	-2.07486	0.44136	-4.70105	2.58827e-06	0.000102363
								C11orf45	3.61791	-3.41062	0.725697	-4.69979	2.60434e-06	0.000102857
								RNF207	6.81755	-2.03186	0.432436	-4.69865	2.61884e-06	0.000103287
								RP11-359G22.2	3.66371	-5.05275	1.0755	-4.69805	2.62655e-06	0.000103449
								AGAP1	23.9331	-1.10484	0.235246	-4.69653	2.64624e-06	0.000104082
								TECTA	4.5949	-3.34309	0.712123	-4.69454	2.67207e-06	0.00010481
								TET3	47.1816	-0.792663	0.168886	-4.69348	2.686e-06	0.000105213
								GDF6	3.74134	-4.83642	1.03094	-4.69129	2.71486e-06	0.000105909
								CCL14	3.80136	-3.81711	0.81361	-4.69157	2.71114e-06	0.000105909
								RP11-622C24.2	9.08542	-2.50004	0.532888	-4.6915	2.71209e-06	0.000105909
								TF	8.4433	-4.30823	0.918537	-4.69032	2.72782e-06	0.000106126
								CCDC168	10.0208	-3.11582	0.66428	-4.69052	2.72508e-06	0.000106126
								FLCN	28.834	-0.950374	0.202668	-4.68932	2.74108e-06	0.000106353
								NLGN1	7.0431	-2.99445	0.638724	-4.68817	2.75657e-06	0.00010681
								RP11-23P13.6	2.44026	-3.58411	0.76457	-4.68775	2.76222e-06	0.000106884
								PLA2G4D	2.61951	-4.76874	1.0174	-4.68718	2.77002e-06	0.000107041
								RORB	6.46281	-2.70267	0.576677	-4.68663	2.77735e-06	0.00010718
								PLA2G4F	13.0171	-1.86751	0.398548	-4.68578	2.789e-06	0.000107485
								RP11-96D1.8	5.52836	-2.28472	0.487786	-4.68386	2.81516e-06	0.000108348
								C4BPB	3.39121	-3.87977	0.828445	-4.68319	2.82444e-06	0.000108559
								RP11-190D6.1	2.99772	-3.64721	0.778985	-4.68201	2.84075e-06	0.00010904
								TRAF4	11.4101	-1.11506	0.238213	-4.68092	2.85585e-06	0.000109327
								SDHC	29.0917	-0.838927	0.17922	-4.681	2.8548e-06	0.000109327
								PSD	4.73654	-3.76794	0.805233	-4.67932	2.87827e-06	0.000109911
								ZNF215	3.16561	-2.39614	0.512075	-4.67928	2.87878e-06	0.000109911
								GYPA	2.22927	-3.4258	0.732245	-4.67848	2.89003e-06	0.00011015
								ZDHHC23	10.2373	-1.95286	0.417429	-4.67829	2.89272e-06	0.00011015
								MAST1	2.88541	-3.98699	0.852393	-4.67741	2.90522e-06	0.000110479
								RP11-1094H24.4	2.30487	-4.07667	0.871658	-4.67691	2.91228e-06	0.000110601
								TSGA10	8.71775	-1.60602	0.343474	-4.6758	2.9281e-06	0.000111055
								SHOX2	3.62736	-3.31571	0.709222	-4.67514	2.93747e-06	0.000111263
								SKA3	7.24212	-2.23109	0.477252	-4.67487	2.94147e-06	0.000111267
								LINC00963	34.586	-1.078	0.230788	-4.67093	2.99843e-06	0.000113273
								AC010976.2	4.48225	-2.7453	0.587976	-4.66907	3.02564e-06	0.00011415
								ST8SIA5	10.533	-4.27827	0.916427	-4.66842	3.03518e-06	0.00011423
								GREB1L	5.56432	-2.57865	0.552365	-4.66839	3.03572e-06	0.00011423
								CTD-3051D23.1	2.70631	-5.03644	1.07891	-4.66806	3.04057e-06	0.000114263
								CTB-33O18.3	2.64912	-4.64176	0.994452	-4.66766	3.04648e-06	0.000114335
								BEST3	4.9629	-5.55797	1.19109	-4.66629	3.06683e-06	0.000114814
								AC096670.3	2.75285	-3.58993	0.769381	-4.666	3.07125e-06	0.000114814
								CHRM3	8.88177	-3.01777	0.646727	-4.66622	3.06789e-06	0.000114814
								KLF17	2.92902	-4.36476	0.935515	-4.66562	3.07685e-06	0.000114873
								IGFN1	6.67008	-2.96806	0.636348	-4.66421	3.09806e-06	0.000115514
								RP11-286N22.8	7.24591	-2.28356	0.489753	-4.66269	3.12106e-06	0.000116221
								KCNG1	3.92584	-4.64118	0.995991	-4.65986	3.16419e-06	0.000117674
								KY	2.40638	-4.05136	0.869572	-4.65903	3.17699e-06	0.000117692
								C1QTNF6	8.79185	-2.00275	0.429847	-4.65921	3.17419e-06	0.000117692
								LINC00641	9.82683	-1.76221	0.378222	-4.6592	3.17435e-06	0.000117692
								MAFG	35.3551	-1.1504	0.247079	-4.656	3.22413e-06	0.000119284
								LINC01006	4.62455	-2.95378	0.634467	-4.65554	3.23137e-06	0.000119398
								NPC1L1	2.783	-4.87217	1.04701	-4.65342	3.2647e-06	0.000120165
								EXTL3-AS1	3.21792	-4.21896	0.906539	-4.65392	3.25682e-06	0.000120165
								RP11-676B18.1	3.2499	-3.23605	0.695378	-4.65365	3.26113e-06	0.000120165
								MYT1L	5.95773	-4.69322	1.00894	-4.65165	3.29297e-06	0.000120649
								SLC2A1-AS1	4.35352	-3.56996	0.767434	-4.65181	3.29036e-06	0.000120649
								THNSL2	7.68781	-2.06909	0.444819	-4.65154	3.29468e-06	0.000120649
								SIRT7	14.3635	-1.3011	0.279711	-4.65158	3.29399e-06	0.000120649
								RP11-1299A16.3	5.0168	-4.07461	0.876379	-4.64937	3.32948e-06	0.000121613
								HRG	3.90725	-4.86578	1.04671	-4.64864	3.34135e-06	0.000121736
								MAP10	4.45274	-3.21183	0.690894	-4.64881	3.33859e-06	0.000121736
								HAL	4.08012	-2.77946	0.597977	-4.64811	3.34997e-06	0.000121896
								TNFRSF9	4.33594	-3.32766	0.716017	-4.64746	3.3604e-06	0.00012212
								SUSD6	58.6539	-0.559092	0.120334	-4.64615	3.38188e-06	0.000122745
								RP11-244B22.10	3.96908	-5.33901	1.14934	-4.64528	3.39612e-06	0.000123072
								LINC00664	4.53143	-3.60017	0.775051	-4.64508	3.39947e-06	0.000123072
								DUOX2	6.8721	-2.58392	0.556353	-4.6444	3.41063e-06	0.00012332
								EPPIN	5.61528	-4.65564	1.0026	-4.64355	3.4247e-06	0.000123673
								ZRANB3	7.87362	-1.98198	0.426858	-4.64319	3.43063e-06	0.000123732
								AP3B2	3.11	-3.60138	0.775753	-4.64243	3.44337e-06	0.000124035
								RP11-2O17.2	3.71195	-5.25718	1.13253	-4.64197	3.4511e-06	0.000124157
								HNRNPH1P1	1.83312	-3.23128	0.696487	-4.6394	3.49422e-06	0.000125551
								RP11-87E22.2	2.93824	-3.14292	0.677525	-4.63883	3.50394e-06	0.000125743
								ATCAY	2.25221	-4.49268	0.968563	-4.6385	3.50942e-06	0.000125782
								RP3-329A5.8	4.46734	-2.52937	0.545344	-4.63812	3.51591e-06	0.000125857
								RPS29	34.787	-0.641928	0.138435	-4.63704	3.53433e-06	0.000126359
								CALML3-AS1	4.58163	-5.80833	1.253	-4.63552	3.56033e-06	0.00012713
								PKD1L1	3.62553	-3.22065	0.694862	-4.63495	3.57017e-06	0.000127323
								TFAP4	11.0284	-1.73814	0.375033	-4.63462	3.57587e-06	0.000127368
								CYP2E1	4.72451	-4.23432	0.913688	-4.63431	3.58125e-06	0.000127401
								PTPN5	2.90423	-5.08201	1.09676	-4.63368	3.59226e-06	0.000127634
								PARD6G	9.56051	-2.43499	0.52565	-4.63235	3.61547e-06	0.000128279
								UNC119B	13.6815	-1.12653	0.2432	-4.63212	3.61935e-06	0.000128279
								RP11-96C21.2	4.67946	-3.87118	0.83582	-4.6316	3.62853e-06	0.000128445
								GRIP2	8.05038	-3.33293	0.719713	-4.63092	3.64051e-06	0.000128711
								PMFBP1	3.07004	-3.1734	0.685304	-4.63065	3.64523e-06	0.000128719
								PIWIL2	3.4432	-3.86156	0.834075	-4.62975	3.66099e-06	0.000129116
								ACOXL	4.33688	-2.0181	0.436009	-4.62857	3.68194e-06	0.000129696
								FUT9	5.36988	-5.01995	1.08495	-4.62688	3.71222e-06	0.000130602
								AC098617.1	2.40336	-3.96523	0.857093	-4.62638	3.72118e-06	0.000130614
								ASIC1	3.76956	-3.70704	0.801288	-4.62635	3.72169e-06	0.000130614
								RP11-480I12.5	3.60429	-4.98557	1.0779	-4.62524	3.74157e-06	0.000131012
								SLC26A11	7.43166	-1.40701	0.304204	-4.62521	3.74214e-06	0.000131012
								RP11-556H2.1	1.67627	-3.31435	0.716665	-4.62469	3.75167e-06	0.000131185
								PCDHB8	2.90462	-3.45504	0.747463	-4.62236	3.79402e-06	0.000132504
								KIR3DX1	5.57162	-4.65547	1.00723	-4.62208	3.79917e-06	0.000132523
								CTD-2574D22.2	2.72584	-4.41305	0.954897	-4.6215	3.80984e-06	0.000132733
								DISP2	14.9433	-3.25435	0.704262	-4.62094	3.82013e-06	0.00013293
								C2orf71	7.0324	-5.15384	1.11577	-4.61907	3.85458e-06	0.000133966
								POU5F1B	3.2422	-4.50215	0.974955	-4.6178	3.87835e-06	0.00013463
								SHC4	3.65788	-3.93577	0.852448	-4.61703	3.89279e-06	0.000134967
								COLCA1	5.32773	-2.45452	0.531681	-4.61653	3.90211e-06	0.000135127
								RP11-334C17.5	8.98015	-1.41743	0.307091	-4.61567	3.91832e-06	0.000135525
								NEFM	5.32655	-3.961	0.858251	-4.6152	3.92719e-06	0.000135668
								KCNS2	3.82576	-3.34561	0.725133	-4.61379	3.95391e-06	0.000136427
								IGF2BP2-AS1	4.38061	-3.02317	0.655571	-4.6115	3.99772e-06	0.000137277
								SUCNR1	4.63596	-2.83995	0.61581	-4.61173	3.99329e-06	0.000137277
								GPR110	12.6273	-2.18227	0.47322	-4.61154	3.99693e-06	0.000137277
								RP11-66B24.4	6.45715	-2.47326	0.536408	-4.61079	4.01147e-06	0.000137585
								RP1-153P14.7	5.00262	-4.94676	1.07296	-4.61039	4.01917e-06	0.000137684
								FLJ44511	2.40052	-3.58146	0.777141	-4.6085	4.05576e-06	0.000138607
								AC093627.10	3.13153	-2.6817	0.581899	-4.60853	4.05525e-06	0.000138607
								LDB3	7.01239	-2.05228	0.445381	-4.60791	4.06733e-06	0.000138836
								FAIM2	6.47766	-2.74999	0.596856	-4.60746	4.07616e-06	0.000138972
								NHLH2	6.16379	-5.10599	1.10841	-4.60658	4.09339e-06	0.000139394
								KLHDC7A	4.15286	-2.86598	0.622321	-4.60532	4.11842e-06	0.00014008
								CDK15	5.69132	-3.96518	0.861146	-4.60453	4.13396e-06	0.000140442
								TRABD2A	5.37204	-2.57245	0.55887	-4.60295	4.16554e-06	0.000141347
								KCNQ2	4.90252	-5.51718	1.19941	-4.59992	4.22659e-06	0.00014308
								GALR1	6.89819	-5.0299	1.09358	-4.59947	4.23573e-06	0.000143221
								CSMD2	8.79156	-3.33187	0.724656	-4.59786	4.2685e-06	0.000144159
								VWC2L	2.21146	-4.66747	1.0154	-4.59669	4.29254e-06	0.00014463
								KCNG4	4.32542	-5.59727	1.21809	-4.5951	4.32534e-06	0.000145178
								PAPPA2	7.68968	-3.36775	0.732928	-4.59492	4.32907e-06	0.000145178
								SRRM5	7.00147	-3.32885	0.724393	-4.59536	4.31996e-06	0.000145178
								FAM83G	10.5447	-1.88712	0.410639	-4.59558	4.31556e-06	0.000145178
								ACOT11	8.53553	-1.95136	0.424756	-4.59408	4.34671e-06	0.0001456
								RP3-425C14.5	2.30983	-3.87908	0.844524	-4.59321	4.36478e-06	0.000145864
								GAPDHP33	2.39282	-3.78165	0.823307	-4.59325	4.36395e-06	0.000145864
								RALGDS	30.0287	-0.758878	0.16525	-4.59231	4.3836e-06	0.000146322
								PAX5	10.7363	-3.53049	0.768911	-4.59155	4.39968e-06	0.000146688
								CDHR1	6.5252	-4.15829	0.905778	-4.59085	4.41455e-06	0.000147013
								SATB2	10.4265	-2.08812	0.455035	-4.58892	4.45539e-06	0.00014803
								TRAF1	19.6615	-1.40986	0.307223	-4.58905	4.45278e-06	0.00014803
								RP1-228H13.5	2.762	-2.97922	0.649465	-4.5872	4.49237e-06	0.000149085
								POT1-AS1	4.12712	-3.5667	0.77767	-4.58639	4.50982e-06	0.000149491
								GATB	12.3295	-1.8351	0.400155	-4.58597	4.51879e-06	0.000149616
								MUC5AC	16.2245	-2.63124	0.573844	-4.58529	4.5336e-06	0.000149933
								LINC01559	4.20511	-5.77208	1.25891	-4.58497	4.54061e-06	0.000149992
								RP11-54O7.3	4.40749	-2.99262	0.652835	-4.58404	4.56081e-06	0.000150486
								RP11-627G23.1	5.70567	-4.87551	1.06379	-4.58315	4.58033e-06	0.000150956
								ENOX1-AS1	2.33868	-4.64997	1.01472	-4.58251	4.59424e-06	0.000151241
								RP11-13K12.1	3.17938	-4.64165	1.01302	-4.582	4.60558e-06	0.00015144
								KCNS1	3.81696	-4.07306	0.889771	-4.57766	4.70215e-06	0.000154166
								RHOV	3.12469	-3.33683	0.728957	-4.57755	4.7046e-06	0.000154166
								PLAGL2	16.8415	-1.12388	0.245538	-4.57722	4.71207e-06	0.000154234
								CABP4	4.07252	-3.05158	0.666736	-4.5769	4.71927e-06	0.000154294
								AC011899.10	3.35405	-5.0452	1.10338	-4.5725	4.81933e-06	0.000157083
								FREM3	3.47671	-4.80404	1.05065	-4.57243	4.82101e-06	0.000157083
								CTD-3126B10.2	3.41262	-2.79363	0.610946	-4.57262	4.8166e-06	0.000157083
								CTAGE12P	3.10168	-4.98464	1.0906	-4.57054	4.86472e-06	0.000158327
								CNIH3	3.22539	-3.48434	0.762632	-4.56883	4.9045e-06	0.000159441
								HEMK1	26.7913	-1.47421	0.322713	-4.56818	4.91986e-06	0.000159759
								SUSD4	3.11336	-3.91985	0.858439	-4.56625	4.9652e-06	0.000160913
								LRRC37A17P	3.45994	-2.46583	0.540018	-4.56619	4.96663e-06	0.000160913
								VASH2	7.60069	-2.78394	0.609786	-4.56543	4.98467e-06	0.000161315
								HSF5	2.81335	-4.3674	0.95676	-4.56478	5.00017e-06	0.000161635
								RP11-188C12.2	9.69288	-1.96008	0.429463	-4.56403	5.01809e-06	0.000162031
								AC058791.1	15.6349	-1.22107	0.267565	-4.56363	5.02775e-06	0.000162161
								RP11-491F9.3	7.72937	-5.17973	1.13518	-4.56293	5.04434e-06	0.000162513
								TBC1D30	7.31933	-1.96081	0.429821	-4.56193	5.06866e-06	0.000163113
								TAF1L	4.24364	-4.20215	0.921189	-4.56166	5.07518e-06	0.00016314
								KRT18P59	2.45939	-4.14802	0.909594	-4.5603	5.10812e-06	0.000163836
								C17orf104	2.95225	-3.08231	0.676078	-4.5591	5.1373e-06	0.000164514
								VWDE	3.27279	-2.97925	0.653528	-4.55872	5.14661e-06	0.000164514
								BCL11A	9.54428	-2.13721	0.468809	-4.55881	5.14449e-06	0.000164514
								PCDH20	4.11537	-2.32924	0.510995	-4.55825	5.15827e-06	0.000164703
								GPR26	4.39222	-4.40765	0.967319	-4.55656	5.19981e-06	0.000165754
								PPP1R26-AS1	2.40297	-4.22944	0.928233	-4.55644	5.20275e-06	0.000165754
								AHCY	16.6796	-0.846229	0.185794	-4.55466	5.24692e-06	0.000166976
								MGC32805	2.67881	-3.24768	0.713252	-4.55334	5.28011e-06	0.000167845
								SIX4	5.65406	-2.3763	0.522235	-4.55025	5.35823e-06	0.00017014
								CTD-2008P7.9	2.60352	-3.15706	0.693986	-4.54918	5.38563e-06	0.000170821
								STAC	6.19333	-2.21142	0.486375	-4.54674	5.44842e-06	0.000172622
								CYB561A3	12.6512	-1.46436	0.322121	-4.546	5.46757e-06	0.000173037
								SEC16B	2.90116	-4.63733	1.02092	-4.54231	5.5641e-06	0.000175898
								SSTR3	2.82949	-4.40125	0.969174	-4.54124	5.59255e-06	0.000176603
								ALK	2.1715	-4.42843	0.975632	-4.53903	5.65123e-06	0.000178259
								P2RY8	8.53126	-1.64772	0.363051	-4.53854	5.66458e-06	0.000178484
								COL22A1	2.99523	-4.41403	0.97263	-4.53824	5.67249e-06	0.000178512
								ZNF259P1	4.95635	-2.69569	0.59402	-4.53804	5.67793e-06	0.000178512
								LINC01354	5.07629	-4.01916	0.885879	-4.53692	5.7083e-06	0.000179271
								PTPRD-AS1	3.74033	-3.36966	0.743026	-4.53505	5.75907e-06	0.000180667
								RP11-374F3.5	2.62918	-3.55369	0.783792	-4.53397	5.7885e-06	0.000181392
								PDE1B	9.72244	-2.1306	0.469973	-4.53346	5.80254e-06	0.000181633
								RP11-572O17.1	1.42019	-3.2201	0.710463	-4.5324	5.83185e-06	0.000182144
								RELN	15.1693	-2.11873	0.467455	-4.53247	5.82977e-06	0.000182144
								RP11-174G17.3	6.35066	-4.04752	0.893161	-4.53168	5.85158e-06	0.000182287
								RRN3P1	6.66321	-1.34	0.295705	-4.53155	5.85519e-06	0.000182287
								SLCO1A2	4.48874	-4.46449	0.985587	-4.52978	5.90454e-06	0.000183623
								CTD-2587M2.1	5.85488	-3.07999	0.680073	-4.52891	5.92875e-06	0.000184177
								RNF139-AS1	8.22395	-2.98145	0.658426	-4.52815	5.95036e-06	0.000184448
								RIMS3	7.64392	-2.12314	0.468871	-4.5282	5.94883e-06	0.000184448
								TTN	218.038	-1.01971	0.225206	-4.52791	5.95698e-06	0.000184454
								AC000068.5	2.34789	-4.05849	0.896839	-4.52533	6.03011e-06	0.000186316
								CTD-2201I18.1	3.3476	-3.62288	0.800546	-4.52551	6.02492e-06	0.000186316
								CTC-277H1.7	5.45786	-2.93495	0.648722	-4.5242	6.06244e-06	0.000187113
								FCRL3	5.71811	-2.77576	0.613571	-4.52393	6.07007e-06	0.000187147
								RP11-598F7.4	4.43573	-5.06362	1.11947	-4.52323	6.09035e-06	0.00018737
								ASPSCR1	14.2054	-1.48355	0.327975	-4.52335	6.08675e-06	0.00018737
								PTGES2-AS1	2.78412	-4.73147	1.04626	-4.52226	6.11836e-06	0.000187829
								TNR	14.0453	-3.7169	0.821874	-4.52247	6.11235e-06	0.000187829
								ATP10B	6.1026	-4.12385	0.911967	-4.52193	6.12788e-06	0.000187919
								KIAA0825	9.50112	-1.79363	0.396688	-4.52151	6.13988e-06	0.000188086
								LINC01134	1.95718	-3.47306	0.768443	-4.5196	6.19559e-06	0.00018959
								RP11-319E16.2	3.18294	-5.11315	1.13162	-4.51844	6.22976e-06	0.000190425
								RP11-536K7.3	4.99528	-2.01961	0.446993	-4.51822	6.23615e-06	0.000190425
								RP11-43N5.1	2.13212	-4.53209	1.00313	-4.51795	6.24416e-06	0.000190467
								DGAT2	6.1204	-2.84843	0.630634	-4.51677	6.279e-06	0.000191326
								CES3	2.72167	-3.53234	0.782119	-4.51637	6.29099e-06	0.000191488
								MVK	6.37159	-2.12208	0.469979	-4.51527	6.32358e-06	0.000192276
								LRRC55	3.7608	-5.01377	1.11071	-4.51401	6.36145e-06	0.000193044
								RP11-862L9.2	2.1354	-4.14064	0.917327	-4.51381	6.36733e-06	0.000193044
								FIZ1	6.37843	-1.91791	0.424903	-4.51375	6.36904e-06	0.000193044
								RPL34-AS1	3.66239	-3.71157	0.822423	-4.51297	6.39258e-06	0.000193447
								SEMA4F	6.51228	-1.95759	0.43378	-4.51286	6.39583e-06	0.000193447
								RP11-166P13.4	5.80538	-2.68552	0.59513	-4.51249	6.40724e-06	0.000193469
								NBPF1	26.1952	-1.79026	0.396742	-4.51239	6.41006e-06	0.000193469
								HHLA1	3.36227	-5.02257	1.11357	-4.51033	6.47255e-06	0.000194333
								RP11-561O4.1	3.35466	-4.59938	1.01956	-4.51115	6.44776e-06	0.000194333
								FAM53A	2.30444	-3.73334	0.827662	-4.51071	6.46112e-06	0.000194333
								LINC01270	1.95835	-3.67052	0.813709	-4.51084	6.45706e-06	0.000194333
								IFIT1B	1.33025	-3.57815	0.793297	-4.51048	6.46806e-06	0.000194333
								RP11-434I12.2	4.43763	-2.28529	0.506769	-4.50952	6.49748e-06	0.000194877
								RBP3	2.88979	-5.12183	1.1362	-4.50785	6.54882e-06	0.000196211
								TMEM74	2.43101	-4.72566	1.04854	-4.50689	6.57849e-06	0.000196343
								JPH4	3.01125	-3.41474	0.757683	-4.50682	6.58059e-06	0.000196343
								CA1	11.1221	-2.67762	0.594095	-4.50706	6.57329e-06	0.000196343
								AC004448.5	3.28039	-4.94712	1.09805	-4.50539	6.62527e-06	0.00019747
								HES2	3.37277	-3.21171	0.712981	-4.50462	6.64916e-06	0.000197771
								APBA1	9.33319	-2.38594	0.529717	-4.50417	6.66324e-06	0.000197985
								RP11-1102P16.1	4.53318	-4.67314	1.03773	-4.50325	6.69212e-06	0.000198533
								CPNE4	2.32317	-4.16584	0.92514	-4.50292	6.70246e-06	0.000198533
								RP11-661G16.2	3.34143	-3.74749	0.832202	-4.5031	6.69685e-06	0.000198533
								APLNR	5.43166	-2.41786	0.53707	-4.50195	6.73335e-06	0.000199242
								PLEKHD1	5.28218	-3.65172	0.811211	-4.50157	6.74539e-06	0.000199392
								RP11-50D9.3	3.90825	-3.94432	0.876523	-4.49996	6.79657e-06	0.000200492
								RNF157	7.8124	-2.34282	0.520614	-4.50012	6.79156e-06	0.000200492
								CCDC40	12.3388	-1.61184	0.358239	-4.49933	6.81678e-06	0.000200881
								C1orf226	6.11403	-2.22284	0.494063	-4.4991	6.82418e-06	0.000200893
								SHOX	2.61113	-5.1604	1.14704	-4.49887	6.83155e-06	0.000200904
								LHX9	5.70888	-4.31598	0.959501	-4.49815	6.85485e-06	0.000201307
								ZNF788	8.41815	-1.8533	0.412026	-4.49801	6.85932e-06	0.000201307
								KCNJ14	4.01885	-3.12996	0.695973	-4.49725	6.88395e-06	0.000201617
								LRRC15	8.2126	-2.82423	0.627983	-4.4973	6.88208e-06	0.000201617
								AP000437.3	4.25465	-3.08501	0.686094	-4.49648	6.90868e-06	0.000202135
								KRT1	2.93893	-4.42956	0.985314	-4.49558	6.93789e-06	0.000202783
								UNC13C	4.65192	-4.39799	0.978348	-4.49532	6.94647e-06	0.000202827
								IGLV3-21	32.4875	-2.44815	0.544912	-4.49274	7.03117e-06	0.000205091
								CTD-3222D19.12	2.52847	-3.99967	0.890458	-4.4917	7.06574e-06	0.00020589
								ERMAP	9.1162	-1.8926	0.421418	-4.49104	7.08763e-06	0.000206318
								CTA-299D3.8	3.20126	-5.48383	1.22121	-4.4905	7.10576e-06	0.000206362
								SLC30A10	3.01981	-4.8716	1.08496	-4.49014	7.11773e-06	0.000206362
								LEP	2.47796	-3.76787	0.839102	-4.49035	7.11053e-06	0.000206362
								TMEM236	3.76857	-2.3532	0.524083	-4.49013	7.1179e-06	0.000206362
								RP11-115J16.1	4.53369	-5.47327	1.2191	-4.48961	7.13536e-06	0.00020645
								SOX9-AS1	4.24383	-4.47327	0.996321	-4.48979	7.12949e-06	0.00020645
								ADAM21	2.71599	-4.09481	0.912491	-4.48751	7.20607e-06	0.000208123
								RAG1	6.74762	-2.92263	0.651307	-4.48732	7.21235e-06	0.000208123
								ZDHHC18	20.3739	-1.08453	0.241703	-4.48703	7.22221e-06	0.000208123
								HIF1AN	42.6233	-0.870959	0.194105	-4.48706	7.22131e-06	0.000208123
								RP11-81A22.4	2.32051	-2.94648	0.656848	-4.48578	7.26467e-06	0.000208927
								CDK5R1	3.0974	-3.14602	0.701402	-4.48533	7.28026e-06	0.000208956
								MOCS3	3.09745	-2.05861	0.458957	-4.48542	7.27719e-06	0.000208956
								DPF1	2.52854	-4.30412	0.959908	-4.48389	7.32953e-06	0.000210159
								ANKRD33	2.70999	-4.63301	1.03333	-4.48358	7.34025e-06	0.000210257
								REXO1L1P	4.29928	-5.38812	1.20184	-4.48323	7.35216e-06	0.000210388
								EPHA1-AS1	3.59292	-3.53004	0.787445	-4.48291	7.36317e-06	0.000210493
								ZNF683	2.54941	-3.53545	0.788691	-4.48268	7.37128e-06	0.000210515
								PADI4	2.91258	-2.1161	0.472096	-4.48235	7.38254e-06	0.000210626
								C2orf70	1.85219	-4.10953	0.91707	-4.48115	7.42411e-06	0.000211602
								FLJ41941	4.54308	-5.61614	1.25334	-4.48092	7.43209e-06	0.000211613
								C17orf77	3.19244	-4.67224	1.04274	-4.48072	7.43925e-06	0.000211613
								PPM1H	8.86068	-2.20294	0.491761	-4.47969	7.47528e-06	0.000212427
								RP11-867G23.3	4.59569	-2.16973	0.484479	-4.47848	7.51774e-06	0.000213422
								GPR111	4.72144	-5.06454	1.13102	-4.47785	7.53975e-06	0.000213835
								RP11-504I13.2	5.00958	-2.44425	0.545939	-4.47715	7.56459e-06	0.000214328
								CTD-2311M21.3	3.13513	-5.14649	1.14966	-4.47652	7.58709e-06	0.000214753
								DCX	4.11428	-4.81318	1.0755	-4.47531	7.63022e-06	0.000215761
								RP11-154J22.1	3.91251	-3.60358	0.805514	-4.47364	7.68991e-06	0.000217234
								CARD14	3.31566	-3.08456	0.689572	-4.47315	7.70766e-06	0.000217521
								SRSF12	7.11856	-2.38048	0.532262	-4.4724	7.73477e-06	0.000218072
								TRPM8	2.95268	-5.17822	1.15809	-4.47134	7.77305e-06	0.000218936
								RP11-834C11.11	2.55837	-3.82302	0.855161	-4.47052	7.80287e-06	0.000219151
								PLEKHG4B	7.20825	-3.01733	0.674929	-4.47058	7.80063e-06	0.000219151
								EFCAB11	4.80145	-2.10211	0.470219	-4.4705	7.8036e-06	0.000219151
								MRO	4.36203	-3.70214	0.828177	-4.47023	7.81366e-06	0.000219218
								RP4-738P15.1	3.34971	-5.12335	1.14687	-4.46725	7.92299e-06	0.000221256
								CCDC129	5.90877	-3.52355	0.78876	-4.4672	7.92487e-06	0.000221256
								RP11-28G8.1	3.90243	-3.0571	0.684278	-4.46763	7.90913e-06	0.000221256
								DECR2	4.03015	-3.02521	0.677191	-4.46729	7.92169e-06	0.000221256
								RP11-117L5.1	3.5157	-5.09081	1.13993	-4.4659	7.97327e-06	0.000222391
								KLK3	4.41011	-5.71595	1.28016	-4.46502	8.00628e-06	0.000223094
								RAB17	7.75052	-1.77993	0.398735	-4.46394	8.04655e-06	0.000223999
								HAND2-AS1	4.14151	-4.96288	1.11226	-4.46198	8.12062e-06	0.000225623
								ZNF571-AS1	2.76114	-3.3439	0.74959	-4.46097	8.15887e-06	0.000226466
								EXTL1	1.86678	-4.1126	0.922157	-4.45976	8.20516e-06	0.000227531
								C1orf140	2.67052	-4.79567	1.07553	-4.45891	8.2378e-06	0.000227995
								CADM2	3.26948	-3.46979	0.778147	-4.45904	8.23267e-06	0.000227995
								RAB11FIP4	13.2412	-1.83854	0.412386	-4.45829	8.26174e-06	0.000228437
								GPR78	4.17088	-4.85566	1.08929	-4.45763	8.28706e-06	0.000228916
								ASIC3	2.54873	-3.787	0.849789	-4.4564	8.33463e-06	0.000230008
								LINC00304	2.27899	-4.51833	1.01398	-4.45603	8.3493e-06	0.000230192
								FAM205BP	2.72897	-4.53144	1.01715	-4.45503	8.38814e-06	0.00023104
								RP11-66D17.3	2.55483	-4.9641	1.11435	-4.45468	8.4018e-06	0.000231075
								GFOD2	18.0435	-1.24878	0.280335	-4.45459	8.4055e-06	0.000231075
								FBXO41	6.27697	-2.19317	0.492368	-4.45433	8.41549e-06	0.000231128
								SSSCA1-AS1	2.53426	-2.66134	0.597617	-4.45325	8.45796e-06	0.000232072
								CYP27C1	2.35737	-4.6652	1.04765	-4.45301	8.46734e-06	0.000232107
								SHISA6	5.08261	-3.97563	0.89302	-4.45189	8.5116e-06	0.000233098
								ACSM2A	4.47572	-5.11001	1.1479	-4.45162	8.52266e-06	0.000233178
								TRUB2	8.26781	-1.44258	0.324142	-4.45047	8.56829e-06	0.000234203
								ALDH8A1	2.06737	-3.07857	0.691881	-4.44957	8.60425e-06	0.000234738
								SYT2	4.75505	-2.43181	0.546524	-4.44959	8.6034e-06	0.000234738
								DLK1	3.86416	-5.66874	1.27416	-4.44901	8.62669e-06	0.000234982
								PASK	12.4723	-1.56976	0.352839	-4.44894	8.6296e-06	0.000234982
								LETM1P2	2.83811	-4.53601	1.0199	-4.44752	8.68683e-06	0.000235325
								RP5-890E16.2	1.64382	-3.57929	0.804753	-4.44768	8.6802e-06	0.000235325
								MAMSTR	2.14928	-3.53533	0.794872	-4.44767	8.6806e-06	0.000235325
								EGFLAM	3.84272	-3.26644	0.73431	-4.44831	8.6549e-06	0.000235325
								SHANK2-AS1	1.8526	-3.24003	0.728521	-4.4474	8.69142e-06	0.000235325
								RGS6	5.69636	-3.01667	0.678221	-4.44792	8.67069e-06	0.000235325
								NPHP4	12.8008	-1.5916	0.358021	-4.44556	8.76648e-06	0.000237133
								TCL6	7.502	-4.18512	0.941532	-4.44501	8.78863e-06	0.000237508
								BCL2L15	2.39138	-2.3467	0.528046	-4.44412	8.8251e-06	0.000238269
								GPR84	3.16994	-2.8223	0.63535	-4.44212	8.90749e-06	0.00024005
								TRDMT1	9.24153	-1.81149	0.407798	-4.44212	8.90778e-06	0.00024005
								CASC10	3.48034	-2.92266	0.658015	-4.44162	8.92826e-06	0.000240376
								KLK2	5.23882	-5.32134	1.1983	-4.44075	8.96459e-06	0.000240451
								AC003958.2	2.8706	-5.13477	1.1562	-4.44107	8.95143e-06	0.000240451
								TMEM163	5.89016	-2.20998	0.497659	-4.44075	8.96447e-06	0.000240451
								CLN8	16.0045	-0.838066	0.188703	-4.4412	8.94575e-06	0.000240451
								LIN28A	2.99395	-5.17555	1.16619	-4.438	9.07997e-06	0.000243014
								LINC00473	2.84032	-4.48036	1.00952	-4.43812	9.07483e-06	0.000243014
								AACS	21.8381	-1.39362	0.31403	-4.43786	9.08558e-06	0.000243014
								ABCC2	3.54875	-2.93724	0.66193	-4.43738	9.10588e-06	0.00024333
								MKRN3	3.90369	-4.40465	0.992913	-4.43609	9.16071e-06	0.00024367
								PIPSL	5.05975	-3.41931	0.77071	-4.43657	9.14036e-06	0.00024367
								SLC25A33	4.39973	-2.51862	0.567711	-4.43645	9.14544e-06	0.00024367
								NDUFA9	12.8842	-1.75706	0.396063	-4.43631	9.15153e-06	0.00024367
								IVNS1ABP	70.5667	-0.821445	0.185174	-4.43608	9.1611e-06	0.00024367
								GPR157	11.1281	-1.36066	0.306776	-4.43534	9.1927e-06	0.000244284
								KIAA1671	48.0096	-0.966991	0.218031	-4.43511	9.20267e-06	0.000244322
								KIAA1683	6.80795	-2.17757	0.491148	-4.43364	9.26553e-06	0.00024563
								COA1	24.1591	-0.861482	0.194309	-4.43356	9.26905e-06	0.00024563
								SLC23A3	3.53324	-2.93804	0.662904	-4.43207	9.3333e-06	0.000246876
								FAM195A	6.30094	-1.96186	0.442696	-4.43162	9.35257e-06	0.000247158
								FAR2P1	3.46106	-4.73281	1.06803	-4.43136	9.364e-06	0.000247232
								KIAA1045	3.90297	-4.54094	1.02505	-4.42995	9.42545e-06	0.000248493
								PBOV1	1.85879	-3.08486	0.696461	-4.42933	9.45242e-06	0.000248493
								ANKRD24	4.50059	-2.46082	0.555603	-4.42911	9.46236e-06	0.000248493
								C5orf63	4.73001	-2.07259	0.46795	-4.42908	9.46377e-06	0.000248493
								GOLGA2P5	10.069	-1.81802	0.41043	-4.42955	9.44288e-06	0.000248493
								RP11-83A24.2	12.5931	-1.69753	0.383258	-4.4292	9.4582e-06	0.000248493
								FLJ12825	3.56524	-5.41952	1.22381	-4.4284	9.49343e-06	0.000249044
								CHRNA4	5.1106	-4.73641	1.06979	-4.42741	9.53699e-06	0.000249958
								CTD-2547L16.3	3.06419	-5.01926	1.13373	-4.4272	9.54658e-06	0.000249981
								ASTN2	6.9182	-2.66448	0.601954	-4.42638	9.5827e-06	0.000250698
								C10orf55	1.92689	-3.54691	0.801883	-4.42323	9.72369e-06	0.000253923
								BCAN	2.09783	-4.15258	0.938856	-4.42302	9.73314e-06	0.000253938
								PRSS37	2.43444	-4.5669	1.03273	-4.42218	9.77114e-06	0.000254529
								RP11-525G13.2	2.10819	-3.71182	0.839375	-4.42212	9.77353e-06	0.000254529
								HRK	3.93192	-4.49911	1.01749	-4.42177	9.78947e-06	0.000254713
								ZNF778	13.3507	-1.43386	0.324298	-4.42141	9.8058e-06	0.000254906
								MAPKBP1	14.8158	-1.15541	0.261383	-4.42038	9.8528e-06	0.000255896
								VWC2	4.96478	-4.66118	1.05506	-4.41793	9.96496e-06	0.000258163
								RTN1	6.02128	-1.85614	0.420142	-4.41789	9.96711e-06	0.000258163
								RP3-399L15.3	4.0698	-2.99605	0.678296	-4.41702	1.00071e-05	0.000258966
								SCIN	10.5187	-1.72996	0.391728	-4.41622	1.00443e-05	0.000259694
								ACTBP13	4.21952	-5.67405	1.28535	-4.41442	1.01283e-05	0.000261355
								TSPAN5	10.826	-1.57402	0.356578	-4.41425	1.01359e-05	0.000261355
								ZNRD1-AS1	18.1694	-1.5444	0.349843	-4.41456	1.01215e-05	0.000261355
								ZNF536	3.64349	-4.14572	0.939466	-4.41285	1.0202e-05	0.000262824
								BHLHB9P1	2.84024	-4.51808	1.02406	-4.41194	1.02448e-05	0.000263314
								SYNPO2L	3.12894	-3.46393	0.785174	-4.41167	1.02578e-05	0.000263314
								RP4-671O14.5	3.15968	-2.63215	0.596615	-4.41181	1.02512e-05	0.000263314
								SNAI3-AS1	4.85242	-2.22899	0.505211	-4.41201	1.02417e-05	0.000263314
								TKT	114.62	-0.569055	0.129005	-4.4111	1.02849e-05	0.000263772
								ARMC5	5.76314	-1.86259	0.422294	-4.41066	1.03056e-05	0.000263901
								TTLL4	16.9075	-1.30403	0.295658	-4.4106	1.03083e-05	0.000263901
								CNDP1	4.99689	-4.92669	1.11715	-4.41005	1.03347e-05	0.00026434
								IDO2	2.8173	-4.31949	0.979822	-4.40844	1.04118e-05	0.00026586
								LINGO1	2.86087	-3.8885	0.882061	-4.40842	1.04126e-05	0.00026586
								WTIP	16.7041	-1.4798	0.335755	-4.40737	1.04631e-05	0.000266912
								LINC00484	2.95361	-2.74923	0.623938	-4.40626	1.05173e-05	0.000268054
								ADAM12	12.5582	-1.67286	0.37969	-4.40586	1.05365e-05	0.000268306
								PCDHA10	3.92564	-2.40644	0.546245	-4.40543	1.05576e-05	0.000268368
								CTA-243E7.1	25.6945	-1.50912	0.342549	-4.40555	1.05518e-05	0.000268368
								TATDN2	11.4667	-1.21714	0.276385	-4.40379	1.06376e-05	0.000270162
								NBEAP1	5.91439	-4.84394	1.10012	-4.40312	1.06707e-05	0.000270763
								LHFPL4	5.05862	-4.50778	1.02387	-4.40271	1.06905e-05	0.000271025
								RP11-791G16.2	2.79353	-4.04736	0.919663	-4.40092	1.07792e-05	0.000273032
								RP11-70C1.1	2.57942	-4.19513	0.953315	-4.40057	1.07965e-05	0.000273228
								CNGB1	2.91122	-5.14638	1.16971	-4.3997	1.08403e-05	0.000274095
								APOE	108.372	-1.88583	0.428715	-4.3988	1.08852e-05	0.000274805
								PTPN7	9.88685	-1.81295	0.41215	-4.39875	1.08875e-05	0.000274805
								MUC12	12.1633	-3.40898	0.775253	-4.39725	1.09631e-05	0.000276468
								RP11-428J1.4	2.47131	-4.12523	0.938337	-4.39632	1.10102e-05	0.000276938
								RP11-45A17.3	2.50409	-3.76391	0.85619	-4.39612	1.10203e-05	0.000276938
								SYP	3.97415	-2.55459	0.58103	-4.39666	1.09927e-05	0.000276938
								ZNF831	7.43161	-2.32171	0.528127	-4.39612	1.10203e-05	0.000276938
								TPD52L3	3.24371	-5.47682	1.24589	-4.3959	1.10316e-05	0.000276979
								PROB1	3.70368	-2.10481	0.47891	-4.39501	1.10765e-05	0.000277863
								KBTBD12	4.55701	-3.37031	0.766979	-4.39427	1.11147e-05	0.000278577
								RP11-182N22.9	4.97377	-2.06058	0.468944	-4.39407	1.11246e-05	0.000278581
								RP11-181K12.1	1.62761	-3.44549	0.784262	-4.39329	1.11647e-05	0.000279341
								HAS3	5.77046	-2.18585	0.497583	-4.39293	1.11835e-05	0.000279569
								DHRS11	4.29119	-2.94517	0.670516	-4.3924	1.12106e-05	0.000279756
								CYP1B1-AS1	4.81573	-2.78228	0.633417	-4.39249	1.12058e-05	0.000279756
								RP11-804H8.6	3.51204	-3.53908	0.805913	-4.39139	1.12628e-05	0.000280573
								CDH2	3.16539	-2.24022	0.510304	-4.38997	1.13364e-05	0.000282161
								USP6	4.16398	-4.01066	0.913665	-4.38964	1.1354e-05	0.000282353
								PP14571	2.94015	-3.5776	0.815231	-4.38845	1.14161e-05	0.000283651
								LINC00939	4.74151	-4.99108	1.13747	-4.38787	1.14465e-05	0.000283789
								RP11-457M11.7	3.6422	-4.83166	1.10121	-4.38759	1.14612e-05	0.000283789
								CRP	2.96566	-3.69923	0.843078	-4.38777	1.1452e-05	0.000283789
								PLAC4	41.0092	-1.4008	0.319302	-4.38705	1.14897e-05	0.000284249
								PDZD3	3.23686	-4.80712	1.09584	-4.38668	1.15095e-05	0.000284494
								WSCD2	3.18168	-3.72746	0.849896	-4.38579	1.15567e-05	0.000285415
								ALX4	3.2213	-4.05779	0.925378	-4.385	1.15984e-05	0.000286197
								GPRC5C	7.34164	-1.88782	0.430555	-4.38462	1.16191e-05	0.000286214
								IGSF6	13.9673	-1.06012	0.241773	-4.38479	1.16095e-05	0.000286214
								RP11-641A6.5	4.4183	-5.42285	1.23693	-4.38413	1.1645e-05	0.000286607
								SH2D4B	3.76031	-4.35214	0.99287	-4.38339	1.16845e-05	0.000287333
								PLLP	9.986	-1.76646	0.403008	-4.38318	1.16959e-05	0.000287366
								APCDD1L-AS1	4.19136	-4.61336	1.05284	-4.38181	1.17695e-05	0.000288434
								TRIM10	2.13661	-3.64742	0.83239	-4.38186	1.1767e-05	0.000288434
								EGR3	8.64649	-2.08975	0.476886	-4.38208	1.17554e-05	0.000288434
								DHODH	11.1695	-1.63965	0.374263	-4.38101	1.18132e-05	0.000289257
								SOX11	6.52682	-4.89248	1.11685	-4.38062	1.18342e-05	0.000289524
								FCAMR	3.91227	-5.57028	1.27205	-4.379	1.19228e-05	0.000291442
								LL22NC03-22D1.1	20.2157	-4.47696	1.02294	-4.37657	1.20559e-05	0.000294195
								RP11-734K2.4	11.502	-2.14181	0.489421	-4.37621	1.20762e-05	0.00029444
								PPP1R16B	13.1033	-1.26768	0.289705	-4.37577	1.21006e-05	0.000294784
								RAG2	3.22236	-4.75191	1.08634	-4.37423	1.21864e-05	0.000295774
								RP11-594N15.3	3.63592	-4.30957	0.985081	-4.37484	1.21522e-05	0.000295774
								ESPL1	7.48818	-2.48299	0.567592	-4.3746	1.21653e-05	0.000295774
								SPRY3	5.38028	-2.08628	0.476924	-4.37444	1.21742e-05	0.000295774
								VPS53	58.1425	-0.756258	0.172894	-4.37411	1.21928e-05	0.000295774
								C20orf203	2.80253	-4.8687	1.11316	-4.37377	1.22117e-05	0.000295982
								WDR62	6.82808	-2.43978	0.557898	-4.37317	1.22455e-05	0.00029655
								CLEC4G	1.56468	-3.7166	0.850392	-4.37045	1.23989e-05	0.000300012
								CNGB3	3.2314	-5.07288	1.16083	-4.37006	1.24213e-05	0.000300047
								TPGS1	4.49293	-2.28425	0.522685	-4.37022	1.24119e-05	0.000300047
								RP11-76E16.2	2.76742	-4.73898	1.08461	-4.36927	1.2466e-05	0.000300731
								RGS16	9.98795	-1.43382	0.328165	-4.36919	1.24706e-05	0.000300731
								ANKRD66	2.96798	-4.06256	0.930214	-4.36734	1.25772e-05	0.000303046
								INTS6-AS1	6.646	-2.75054	0.629831	-4.36711	1.259e-05	0.0003031
								JPH3	3.21187	-4.17824	0.956791	-4.36693	1.26007e-05	0.000303103
								RPL13AP3	2.53177	-3.60255	0.824998	-4.36674	1.26116e-05	0.000303111
								SVOP	4.17676	-5.16439	1.18288	-4.36595	1.26574e-05	0.000303709
								HOGA1	3.59043	-3.77849	0.865447	-4.36594	1.26576e-05	0.000303709
								RP11-168O16.1	4.01672	-4.68847	1.07415	-4.36484	1.27215e-05	0.000304732
								LRAT	2.84778	-3.39848	0.77865	-4.36459	1.27363e-05	0.000304832
								RP11-488L18.1	3.09442	-4.233	0.970006	-4.36389	1.27772e-05	0.000305554
								GRID1	3.3132	-2.6569	0.609167	-4.36153	1.29157e-05	0.000308609
								MBP	29.7062	-1.00299	0.230013	-4.36058	1.29717e-05	0.000309689
								MCM3AP-AS1	8.54359	-1.63431	0.374839	-4.36004	1.30039e-05	0.000309943
								ATG4B	23.8158	-0.7247	0.166211	-4.36012	1.29993e-05	0.000309943
								CYP4F35P	2.21059	-3.77309	0.865454	-4.35966	1.30262e-05	0.000310118
								ANO7	3.61535	-3.17829	0.72906	-4.35943	1.30402e-05	0.000310118
								ERBB3	22.2534	-1.15654	0.2653	-4.35937	1.30437e-05	0.000310118
								KDM4D	2.79051	-4.17733	0.958392	-4.35869	1.30844e-05	0.000310828
								RP11-407B7.1	3.73412	-4.58842	1.0531	-4.35706	1.31824e-05	0.000312895
								AQP6	3.54407	-4.376	1.00443	-4.35671	1.32033e-05	0.000313132
								DCT	4.45258	-4.67607	1.07352	-4.35582	1.3257e-05	0.000313889
								PADI2	6.87809	-1.70714	0.391917	-4.35588	1.32531e-05	0.000313889
								CTRC	3.10034	-5.00418	1.14915	-4.35468	1.3326e-05	0.00031526
								IGDCC3	3.51913	-4.54929	1.04495	-4.35358	1.33932e-05	0.000316589
								RP1-301L19.1	3.22331	-4.00158	0.919185	-4.3534	1.34045e-05	0.000316595
								ASPG	3.49034	-3.48204	0.800019	-4.35245	1.34627e-05	0.000317448
								ANKLE1	2.68699	-3.30388	0.759071	-4.35254	1.34571e-05	0.000317448
								C17orf105	3.57731	-4.94667	1.13663	-4.35205	1.34869e-05	0.000317604
								LINC01119	4.30007	-4.33248	0.99552	-4.35198	1.34915e-05	0.000317604
								ZNF19	6.57886	-2.60993	0.599775	-4.35152	1.35196e-05	0.000318005
								C9orf47	4.36635	-2.51049	0.577045	-4.3506	1.35764e-05	0.000319078
								DFNB31	9.68693	-1.73227	0.398284	-4.34934	1.3655e-05	0.000320664
								TMEM213	4.8669	-4.13535	0.951067	-4.34812	1.37311e-05	0.000322185
								RP11-356J5.12	5.61385	-2.56658	0.59039	-4.34727	1.37844e-05	0.000323172
								TBXA2R	4.71401	-2.09223	0.481533	-4.34493	1.39323e-05	0.000326373
								FBXO40	5.13908	-4.56922	1.05177	-4.34433	1.39703e-05	0.000326996
								XIRP2	11.4295	-3.13438	0.721661	-4.34328	1.40369e-05	0.00032802
								KCNQ1OT1	135.637	-1.06792	0.245879	-4.34329	1.40365e-05	0.00032802
								GRIP1	2.75334	-3.09383	0.71238	-4.34296	1.40579e-05	0.000328242
								HS6ST3	5.58909	-3.95351	0.910402	-4.3426	1.40807e-05	0.000328468
								RAD17P1	3.84564	-2.83409	0.652647	-4.34245	1.40905e-05	0.000328468
								ZNF556	5.11806	-4.19932	0.96717	-4.34186	1.4128e-05	0.000328602
								MYLK3	5.5339	-3.00074	0.691126	-4.34182	1.41306e-05	0.000328602
								SIX1	4.70502	-2.32971	0.536542	-4.34208	1.41141e-05	0.000328602
								TMCC1-AS1	3.37189	-3.11574	0.717774	-4.34083	1.41943e-05	0.000329816
								CFAP221	7.72531	-2.14469	0.494106	-4.34055	1.42125e-05	0.000329971
								HHIPL2	3.02939	-4.77945	1.10139	-4.33949	1.42817e-05	0.000330775
								ADH6	3.42311	-3.61519	0.833065	-4.33963	1.42725e-05	0.000330775
								SEPT3	4.33387	-3.5955	0.828539	-4.33957	1.42765e-05	0.000330775
								PLA2G6	6.49425	-1.4941	0.34434	-4.33901	1.43125e-05	0.000331221
								SSUH2	3.74367	-4.81682	1.11033	-4.33817	1.43671e-05	0.000331682
								C15orf59	4.84182	-3.03444	0.699455	-4.3383	1.43592e-05	0.000331682
								PRR29	5.8061	-1.60243	0.36935	-4.3385	1.43458e-05	0.000331682
								RP11-823P9.4	4.76748	-5.07262	1.16953	-4.33731	1.44236e-05	0.000331752
								FGF5	2.04726	-4.79773	1.10601	-4.33786	1.43876e-05	0.000331752
								KLHL14	4.66892	-3.21662	0.7416	-4.3374	1.44175e-05	0.000331752
								GNRHR	2.63976	-2.94486	0.67897	-4.33724	1.4428e-05	0.000331752
								GABPB2	30.3819	-0.878358	0.202498	-4.33762	1.44033e-05	0.000331752
								UMODL1-AS1	3.0485	-4.99804	1.15247	-4.33681	1.44564e-05	0.00033191
								FAM153B	3.01162	-3.43265	0.791519	-4.33679	1.44581e-05	0.00033191
								LRTOMT	6.93272	-2.02002	0.46581	-4.33657	1.44723e-05	0.000331971
								GLB1L3	4.45899	-4.19041	0.96648	-4.33575	1.45266e-05	0.00033242
								ZNF667	7.53954	-2.19759	0.506854	-4.33575	1.45262e-05	0.00033242
								GPR68	7.44991	-2.27695	0.525187	-4.3355	1.45428e-05	0.000332524
								ST8SIA2	5.00301	-4.91995	1.13499	-4.33479	1.45897e-05	0.000333083
								PRSS53	3.56228	-2.73769	0.631614	-4.33443	1.46137e-05	0.000333083
								MEGF11	5.79427	-2.61585	0.603491	-4.33454	1.46067e-05	0.000333083
								DNAH2	11.868	-2.20066	0.507709	-4.3345	1.46091e-05	0.000333083
								CLTCL1	9.06247	-1.83698	0.423862	-4.33391	1.46485e-05	0.000333612
								HMOX1	69.3378	-1.30617	0.3014	-4.33369	1.46631e-05	0.000333679
								KCND2	2.73966	-3.52587	0.813779	-4.33272	1.47279e-05	0.000334622
								RIPK4	3.46537	-1.64048	0.378613	-4.33287	1.47175e-05	0.000334622
								LSM11	6.25715	-1.70172	0.392786	-4.33242	1.47477e-05	0.000334807
								PGBD4	5.00354	-2.33193	0.538415	-4.33111	1.48362e-05	0.000336549
								TIGIT	5.01679	-2.36958	0.547135	-4.33088	1.48515e-05	0.000336631
								GPR114	4.70001	-2.47948	0.572579	-4.33037	1.48859e-05	0.000337144
								RP11-189E14.4	2.66008	-5.28955	1.22162	-4.32995	1.49142e-05	0.000337251
								TBR1	7.97853	-4.63281	1.06992	-4.33004	1.49084e-05	0.000337251
								CSMD1	5.95611	-3.3862	0.782145	-4.32937	1.49534e-05	0.000337871
								FBXO17	6.23668	-1.97929	0.457223	-4.32894	1.49832e-05	0.000338278
								AC012613.2	5.00631	-2.35908	0.545213	-4.32691	1.51219e-05	0.000340872
								RP11-111M22.2	8.77124	-3.04408	0.703646	-4.32615	1.51738e-05	0.000341505
								GALNT16	9.75758	-2.29046	0.529437	-4.32622	1.5169e-05	0.000341505
								ZNF233	5.22571	-2.94078	0.6798	-4.32595	1.51878e-05	0.000341552
								HBB	267.599	-2.76887	0.640241	-4.32474	1.52713e-05	0.00034316
								CTD-2366F13.1	4.58141	-3.52979	0.816295	-4.32416	1.53116e-05	0.000343797
								AC005224.2	1.7068	-3.89541	0.901499	-4.32104	1.55299e-05	0.000348426
								NQO2	19.0453	-1.09419	0.253377	-4.31845	1.57129e-05	0.000352257
								ZNF280B	3.72052	-3.70029	0.857085	-4.31729	1.57956e-05	0.000353834
								TPRX1	2.90991	-5.28787	1.22492	-4.31693	1.58217e-05	0.000354142
								RP11-96K19.4	4.1596	-3.33878	0.773655	-4.31559	1.59174e-05	0.000356005
								EIF1B-AS1	5.09364	-2.24895	0.521549	-4.31206	1.61739e-05	0.000361461
								LINC00971	4.03285	-5.45316	1.26472	-4.31175	1.61968e-05	0.000361691
								ASIC2	3.17539	-5.09467	1.18179	-4.311	1.62521e-05	0.000362587
								L1CAM	2.23424	-3.78867	0.878866	-4.31086	1.62622e-05	0.000362587
								NKPD1	2.85128	-4.8339	1.1217	-4.30946	1.63657e-05	0.000364327
								GREM2	5.959	-3.02277	0.701422	-4.30949	1.63634e-05	0.000364327
								AC108142.1	4.19345	-4.24555	0.98524	-4.30915	1.63881e-05	0.000364543
								NWD2	3.76327	-5.06603	1.17595	-4.30804	1.64709e-05	0.0003655
								RP11-1099M24.9	2.23412	-4.88213	1.1333	-4.30789	1.64821e-05	0.0003655
								IFITM10	4.22753	-2.32727	0.540227	-4.30795	1.64776e-05	0.0003655
								RND1	5.92761	-2.09059	0.485282	-4.308	1.64741e-05	0.0003655
								WDR87	11.5859	-5.64136	1.30971	-4.30735	1.65221e-05	0.000365821
								RCC2P6	1.86747	-3.51165	0.815266	-4.30737	1.65207e-05	0.000365821
								GPR85	3.57038	-3.82635	0.888554	-4.30626	1.66034e-05	0.000367055
								ZNF599	6.04921	-2.7034	0.627778	-4.3063	1.66011e-05	0.000367055
								ARMC9	14.2317	-1.39933	0.325059	-4.30485	1.67096e-05	0.000369118
								TRABD2B	5.96671	-2.87192	0.667361	-4.30339	1.68204e-05	0.000371278
								DPY19L2P1	3.44249	-4.52049	1.05077	-4.30208	1.69202e-05	0.000373194
								ZNF530	3.08561	-3.11101	0.723218	-4.30163	1.6955e-05	0.000373675
								MYO3B	2.83002	-4.05514	0.942804	-4.30115	1.69912e-05	0.000374185
								PCBP3-OT1	2.84882	-3.30356	0.768139	-4.30073	1.70235e-05	0.000374609
								TMCO5A	3.59307	-5.28838	1.23007	-4.29926	1.71373e-05	0.000375958
								ALAS2	11.5174	-3.20751	0.746042	-4.29937	1.71284e-05	0.000375958
								RP4-734G22.3	3.49812	-2.05377	0.477686	-4.29942	1.71244e-05	0.000375958
								RRAGD	14.0392	-1.04198	0.242355	-4.29939	1.71266e-05	0.000375958
								LINC01482	2.76151	-4.05428	0.943108	-4.29885	1.71683e-05	0.000376063
								TSPEAR-AS1	2.2146	-3.84288	0.893931	-4.29886	1.7168e-05	0.000376063
								MPP2	3.97838	-2.94417	0.684904	-4.29867	1.71829e-05	0.000376096
								SLC9A7	8.44712	-1.37781	0.320618	-4.29736	1.72845e-05	0.000378031
								PCSK2	4.45212	-4.05825	0.944627	-4.29614	1.738e-05	0.00037983
								RP11-323P17.2	2.60437	-4.45589	1.03727	-4.29577	1.74089e-05	0.000380172
								CCR9	2.84206	-4.1602	0.968767	-4.29432	1.7523e-05	0.00038208
								RP11-976B16.1	3.35475	-4.85167	1.13001	-4.29347	1.75905e-05	0.000382971
								NEUROD2	3.7368	-4.69908	1.09478	-4.29227	1.76856e-05	0.000384458
								CTB-113D17.1	4.00831	-3.00471	0.700086	-4.29192	1.77134e-05	0.000384771
								RP11-363N22.3	4.37096	-2.846	0.663176	-4.29147	1.77496e-05	0.000385265
								LPAR5	3.21414	-2.4846	0.578995	-4.29123	1.77687e-05	0.000385387
								ZNF213	9.06282	-1.86241	0.434046	-4.2908	1.7803e-05	0.00038584
								RP11-693J15.5	7.5735	-3.97878	0.927485	-4.28987	1.78782e-05	0.000387176
								HPCAL4	3.98855	-4.78118	1.11473	-4.28908	1.79413e-05	0.000387956
								CTD-2083E4.4	2.61275	-3.82115	0.890882	-4.28918	1.79333e-05	0.000387956
								MUC7	2.99228	-4.67853	1.09104	-4.28815	1.80164e-05	0.000388997
								RP11-252A24.3	1.98146	-3.78579	0.88285	-4.28815	1.80166e-05	0.000388997
								SCN10A	3.14629	-5.09788	1.18897	-4.28765	1.8057e-05	0.000389577
								SRL	4.54571	-2.85126	0.665067	-4.28718	1.80957e-05	0.000390118
								RP11-229P13.2	1.88136	-3.85567	0.899483	-4.28654	1.8148e-05	0.000390952
								OR2H1	3.52761	-5.42867	1.26659	-4.28606	1.81867e-05	0.000391493
								LIMD1	60.1223	-0.654423	0.152697	-4.28577	1.82111e-05	0.000391723
								IGDCC4	6.55145	-2.53623	0.591805	-4.28559	1.82257e-05	0.000391743
								NCAN	3.16346	-5.12777	1.1966	-4.28528	1.8251e-05	0.000391993
								WDR93	4.12449	-3.63057	0.847292	-4.28491	1.82817e-05	0.000392358
								SLCO4C1	8.56743	-1.83878	0.429162	-4.28459	1.83074e-05	0.000392617
								PCDHA4	4.28862	-3.46266	0.808322	-4.28376	1.83762e-05	0.00039324
								SIGLEC8	2.05505	-3.30543	0.771651	-4.28358	1.83913e-05	0.00039324
								RNF150	11.6521	-1.94538	0.454105	-4.28398	1.83576e-05	0.00039324
								SHC3	10.9418	-1.80915	0.422339	-4.28364	1.83863e-05	0.00039324
								C4orf22	3.09406	-2.71417	0.633673	-4.28323	1.84197e-05	0.000393552
								NR5A2	6.71842	-1.65358	0.386176	-4.28194	1.8527e-05	0.00039555
								RP5-1126H10.2	2.69784	-3.20515	0.748608	-4.28148	1.85656e-05	0.000395785
								FAT2	14.5172	-2.68517	0.627212	-4.28113	1.85947e-05	0.000395817
								DNMT3B	2.92851	-2.5173	0.587996	-4.28116	1.85923e-05	0.000395817
								LINC01314	4.60889	-4.19034	0.978886	-4.28073	1.86285e-05	0.000396243
								CREG2	3.72957	-5.01286	1.17117	-4.28022	1.8671e-05	0.000396766
								CPA4	3.59287	-4.96585	1.16024	-4.28004	1.86861e-05	0.000396766
								LINC00907	5.75846	-4.4574	1.04146	-4.27994	1.86946e-05	0.000396766
								SLC24A2	5.93914	-5.12152	1.197	-4.27863	1.88046e-05	0.000398806
								HTR2C	3.06472	-5.00872	1.17077	-4.27815	1.88449e-05	0.00039907
								CARNS1	4.25053	-3.20162	0.748341	-4.27828	1.88339e-05	0.00039907
								ANKS4B	5.91932	-4.68817	1.09602	-4.27746	1.89041e-05	0.000399789
								DNHD1	25.3401	-1.49222	0.348859	-4.27742	1.89068e-05	0.000399789
								KLHL3	11.659	-1.69825	0.397076	-4.27689	1.89523e-05	0.000400457
								CATSPER2P1	4.52586	-2.71654	0.635253	-4.27631	1.90018e-05	0.000400992
								IPO7P2	2.26588	-4.18056	0.977874	-4.27515	1.91006e-05	0.000402699
								KIRREL3	5.08664	-3.80668	0.890484	-4.27484	1.91275e-05	0.00040297
								LGSN	4.34126	-3.92119	0.917594	-4.27334	1.92562e-05	0.000405385
								FA2H	2.24803	-3.98696	0.93318	-4.27244	1.93345e-05	0.000406734
								RP5-1059L7.1	2.25198	-2.74336	0.6422	-4.27182	1.93881e-05	0.000407562
								UCK2	11.7797	-1.6338	0.382501	-4.27137	1.94278e-05	0.000408099
								TMEM97	6.69395	-1.73818	0.406963	-4.27111	1.94504e-05	0.000408272
								DLEU7	1.75194	-3.77697	0.884452	-4.27041	1.95113e-05	0.000408655
								AC011747.4	5.50953	-2.57813	0.603717	-4.27042	1.95106e-05	0.000408655
								CATSPER2	7.56797	-2.33003	0.545614	-4.27047	1.9506e-05	0.000408655
								RP1-60O19.1	5.43512	-5.37753	1.25945	-4.26973	1.95713e-05	0.000409611
								PDE11A	5.69047	-4.21587	0.987544	-4.26904	1.96314e-05	0.000410569
								IGSF11	1.65088	-4.45376	1.04357	-4.26781	1.97402e-05	0.000412544
								TOX	4.83653	-1.65333	0.387424	-4.26749	1.97682e-05	0.000412828
								SPATA3-AS1	3.24385	-4.96681	1.16394	-4.26725	1.97901e-05	0.000412985
								RP11-907D1.3	3.17925	-5.07516	1.18961	-4.26624	1.98792e-05	0.000414028
								AC010524.2	2.22399	-4.6688	1.09453	-4.26559	1.99378e-05	0.000414028
								CNTN5	3.29397	-4.16052	0.975378	-4.26555	1.99412e-05	0.000414028
								STPG2	3.79439	-4.09365	0.959495	-4.26646	1.98601e-05	0.000414028
								CACNA1E	8.84075	-3.76937	0.883661	-4.26563	1.99341e-05	0.000414028
								HBA2	77.3384	-2.95066	0.691708	-4.26577	1.99217e-05	0.000414028
								OSBP2	4.5261	-1.94451	0.455798	-4.26617	1.9886e-05	0.000414028
								NPTX1	3.66612	-3.83147	0.898402	-4.26476	2.0012e-05	0.000415198
								LUZP2	3.13203	-3.83558	0.899403	-4.26459	2.00274e-05	0.000415216
								RP11-677M14.7	3.58245	-3.11903	0.731425	-4.26432	2.00514e-05	0.000415414
								TYSND1	6.9852	-1.58392	0.371476	-4.26387	2.00918e-05	0.000415951
								ANKRD30BL	3.22827	-4.20155	0.985652	-4.26272	2.01956e-05	0.000417399
								LRRC66	2.40872	-3.60902	0.846641	-4.26275	2.01929e-05	0.000417399
								AP4B1	14.0639	-1.55479	0.364752	-4.26261	2.02054e-05	0.000417399
								RP11-1336O20.2	2.33462	-2.88948	0.677896	-4.26242	2.02222e-05	0.000417445
								TUBB4A	2.85067	-4.11458	0.965514	-4.26154	2.03022e-05	0.000418676
								RNF212	1.96425	-2.85978	0.671107	-4.26128	2.03256e-05	0.000418676
								RP11-981G7.1	4.4394	-2.73157	0.641022	-4.26128	2.03256e-05	0.000418676
								RP11-359E3.4	5.57668	-3.24095	0.760671	-4.26064	2.03843e-05	0.000419419
								AC092535.3	3.18098	-3.20015	0.75111	-4.26057	2.03909e-05	0.000419419
								LEF1-AS1	2.39828	-4.38809	1.03025	-4.25926	2.05107e-05	0.000421578
								RP11-449P15.2	7.40536	-1.80219	0.423143	-4.25905	2.05301e-05	0.000421675
								CLLU1	3.55521	-4.8476	1.13838	-4.25832	2.05968e-05	0.000422744
								RP1-257A7.4	3.80711	-2.18605	0.513388	-4.25808	2.06186e-05	0.000422888
								AC013437.2	1.9838	-4.01431	0.94284	-4.25768	2.06561e-05	0.000423355
								KCNH7	3.73007	-4.3783	1.02841	-4.25733	2.06885e-05	0.000423455
								KCNK5	5.62929	-1.66361	0.390767	-4.25731	2.06906e-05	0.000423455
								EMR3	2.84664	-3.59943	0.84562	-4.25655	2.07602e-05	0.000424577
								PDZD7	2.58243	-3.5626	0.837092	-4.25592	2.08187e-05	0.000425013
								CTD-2270P14.5	2.6417	-3.51429	0.825755	-4.25585	2.0826e-05	0.000425013
								WFIKKN1	2.03235	-2.47088	0.580561	-4.25601	2.08103e-05	0.000425013
								RP11-540A21.2	2.10784	-4.629	1.088	-4.25459	2.09436e-05	0.00042711
								GFAP	3.32405	-4.57986	1.07676	-4.25337	2.10577e-05	0.000428219
								CD209	7.84414	-2.17445	0.511212	-4.25351	2.10443e-05	0.000428219
								PPP2R3B	11.7004	-1.79679	0.422429	-4.25348	2.10474e-05	0.000428219
								MMP28	7.84242	-1.33104	0.312935	-4.2534	2.10553e-05	0.000428219
								RP11-155D18.13	2.08957	-4.55303	1.07051	-4.25314	2.10794e-05	0.000428355
								CDH15	2.5574	-4.40849	1.03682	-4.25193	2.11938e-05	0.000430071
								DACT3	8.41497	-1.60621	0.377781	-4.2517	2.12156e-05	0.000430209
								SYT6	2.96819	-4.70915	1.10812	-4.24967	2.14085e-05	0.000433424
								RP11-1090M7.1	2.82716	-3.19777	0.752459	-4.24976	2.13997e-05	0.000433424
								ITPRIPL1	4.28224	-2.64458	0.622319	-4.24956	2.14195e-05	0.000433424
								NXPE1	3.19337	-4.33883	1.02115	-4.24895	2.14771e-05	0.000434282
								RP3-468B3.2	5.43442	-4.96124	1.16788	-4.24808	2.15606e-05	0.000434925
								SMIM5	4.37876	-2.34759	0.55262	-4.24811	2.15577e-05	0.000434925
								ZNF511	2.9007	-1.64519	0.387252	-4.24836	2.1534e-05	0.000434925
								NATD1	10.3811	-1.38466	0.325956	-4.24799	2.15695e-05	0.000434925
								RP11-231E4.2	2.70725	-5.39419	1.26994	-4.24761	2.16064e-05	0.000435362
								BCL11B	8.22801	-1.35819	0.319916	-4.24545	2.18155e-05	0.000439268
								FAM169B	2.62884	-4.46247	1.05136	-4.24447	2.19112e-05	0.000440574
								ONECUT3	7.19888	-3.96385	0.933884	-4.24448	2.19097e-05	0.000440574
								RPLP0P2	2.87081	-3.09283	0.728792	-4.24378	2.19784e-05	0.000441617
								MFAP3L	10.6889	-2.10009	0.49495	-4.24304	2.20511e-05	0.000442768
								TPK1	6.91934	-1.71439	0.404086	-4.24263	2.20919e-05	0.000443276
								AGMAT	1.80642	-3.10556	0.732057	-4.24224	2.21303e-05	0.000443735
								GABRG3	7.4962	-4.6193	1.08895	-4.24197	2.21565e-05	0.000443871
								ATP6V1E2	4.08279	-2.53603	0.597859	-4.24186	2.2168e-05	0.000443871
								LRRC57	33.7658	-1.17831	0.277796	-4.24164	2.21891e-05	0.000443984
								OR2M3	3.07444	-5.25128	1.2382	-4.24104	2.22484e-05	0.00044431
								RP11-631N16.2	9.69983	-2.22361	0.524293	-4.24115	2.22378e-05	0.00044431
								SIVA1	7.15843	-1.73925	0.410103	-4.24101	2.22519e-05	0.00044431
								FGF17	2.36257	-4.00678	0.944875	-4.24054	2.22986e-05	0.000444932
								RP4-742C19.13	3.44693	-2.29668	0.541762	-4.23928	2.24233e-05	0.00044711
								DCAF4L2	2.42544	-4.89104	1.15416	-4.23777	2.25755e-05	0.000449808
								EFCAB12	12.0046	-2.59343	0.612	-4.23762	2.259e-05	0.000449808
								U73166.2	2.49771	-3.0081	0.710038	-4.23653	2.27004e-05	0.000451692
								ARHGAP39	4.45331	-2.74974	0.64932	-4.23481	2.28749e-05	0.000454848
								SLC38A11	2.53225	-3.6805	0.869204	-4.23433	2.29231e-05	0.000455175
								THRAP3P1	4.74857	-4.34285	1.02574	-4.23388	2.29689e-05	0.000455769
								GMNC	2.5157	-4.75195	1.12267	-4.23272	2.30885e-05	0.0004577
								C1orf229	2.76233	-4.58513	1.08328	-4.23262	2.30981e-05	0.0004577
								VSTM5	3.68698	-5.45634	1.28929	-4.23204	2.31579e-05	0.000458567
								RP11-2H8.4	2.82905	-2.78916	0.659139	-4.23151	2.32123e-05	0.000459328
								RP11-384P7.7	2.57355	-3.96442	0.93721	-4.23003	2.33664e-05	0.000461739
								LRRC48	5.85058	-2.14283	0.506576	-4.23004	2.33653e-05	0.000461739
								MUC6	15.6746	-2.73197	0.645942	-4.22944	2.34272e-05	0.000462623
								PLA2G2F	5.0105	-4.17069	0.986392	-4.22823	2.35537e-05	0.000464801
								KCNK10	3.91661	-5.08231	1.20219	-4.22756	2.36242e-05	0.00046579
								LINC00327	2.56725	-3.52603	0.834081	-4.22744	2.36363e-05	0.00046579
								PSMG3-AS1	6.01645	-1.90144	0.449824	-4.22706	2.36762e-05	0.000466255
								RP11-452L6.6	2.539	-3.26343	0.772337	-4.2254	2.3852e-05	0.000468572
								SLITRK2	6.14305	-2.21895	0.525155	-4.22533	2.38592e-05	0.000468572
								JMJD7-PLA2G4B	6.18667	-1.73704	0.411099	-4.22536	2.38557e-05	0.000468572
								IKZF2	12.3911	-1.20606	0.285412	-4.22567	2.38228e-05	0.000468572
								RP11-442N24__B.1	2.66606	-4.00936	0.949073	-4.2245	2.39475e-05	0.000469984
								ZNF878	1.55046	-3.00854	0.712379	-4.22323	2.40824e-05	0.000472308
								AZGP1	9.82746	-2.08677	0.494169	-4.22279	2.41295e-05	0.000472909
								RORC	5.65169	-2.78446	0.659466	-4.2223	2.41826e-05	0.000473625
								PRSS36	2.17249	-3.28208	0.777392	-4.22191	2.42244e-05	0.00047412
								PLEK	47.8391	-1.13241	0.268259	-4.22132	2.4288e-05	0.000475041
								ANKRD9	10.0675	-1.62888	0.38589	-4.22111	2.43106e-05	0.00047516
								NR1I2	2.14584	-4.51233	1.06919	-4.22033	2.43942e-05	0.000476469
								VWA5B2	2.28652	-4.50616	1.06781	-4.21999	2.44315e-05	0.000476871
								RNFT2	5.67861	-2.35654	0.558443	-4.21983	2.44482e-05	0.000476874
								TREML2	3.36875	-3.00771	0.712868	-4.21917	2.45203e-05	0.000477955
								AL356289.1	2.55474	-5.13817	1.21787	-4.219	2.45392e-05	0.000477997
								SLC10A1	4.0503	-3.28147	0.778007	-4.21779	2.46705e-05	0.000480229
								SLC14A2	4.01041	-3.71587	0.881109	-4.21727	2.47281e-05	0.000481001
								GABRB2	4.84765	-3.07859	0.73002	-4.21712	2.47437e-05	0.000481001
								PRRT4	1.76146	-3.85486	0.914155	-4.21685	2.47736e-05	0.000481096
								BCL2L11	18.015	-0.956828	0.22691	-4.21677	2.47821e-05	0.000481096
								TMEM233	2.84276	-3.34891	0.794255	-4.21642	2.48206e-05	0.000481517
								SOCS2-AS1	3.88447	-2.47334	0.586655	-4.216	2.48674e-05	0.000482098
								MEX3B	3.83646	-1.98619	0.471155	-4.21557	2.4915e-05	0.000482695
								APOB	8.50697	-2.77209	0.657705	-4.21479	2.50005e-05	0.000484025
								RP11-84G21.1	3.59565	-2.62915	0.623815	-4.21462	2.50196e-05	0.000484067
								ABCC12	2.80282	-4.38753	1.04113	-4.21419	2.50675e-05	0.000484667
								LRRTM1	2.67141	-4.82088	1.14407	-4.21381	2.51102e-05	0.000485166
								SLC5A6	7.72748	-1.53053	0.363303	-4.2128	2.52219e-05	0.000486668
								HELB	28.9575	-1.06099	0.251848	-4.21282	2.52197e-05	0.000486668
								PNMAL2	3.82553	-3.47684	0.825491	-4.21184	2.53294e-05	0.000488413
								ROM1	2.79797	-2.64	0.626892	-4.21125	2.53964e-05	0.000489375
								NWD1	5.59746	-3.40655	0.809435	-4.20855	2.57017e-05	0.000494593
								DLGAP1-AS5	1.98114	-3.67263	0.872945	-4.20718	2.58579e-05	0.000497266
								HSPA8P4	2.15031	-3.2435	0.771132	-4.20615	2.59753e-05	0.000499189
								RP11-87G24.2	3.17003	-4.76207	1.13224	-4.20589	2.60059e-05	0.000499442
								RP11-517B11.7	3.17978	-3.30628	0.786196	-4.20541	2.60606e-05	0.000499822
								LINC01341	2.39903	-3.14662	0.748227	-4.20544	2.6058e-05	0.000499822
								GRHL2	13.9022	-1.32803	0.315859	-4.20448	2.61679e-05	0.000501546
								TMEM72-AS1	1.69319	-4.15579	0.988532	-4.204	2.6224e-05	0.000502285
								EGR2	4.57506	-1.98088	0.471278	-4.20322	2.63146e-05	0.000503685
								QRICH2	6.10932	-1.43383	0.341167	-4.20271	2.63737e-05	0.000504142
								RELT	12.756	-1.14103	0.271499	-4.20272	2.63731e-05	0.000504142
								RP11-66B24.7	3.72226	-4.84573	1.15309	-4.2024	2.64099e-05	0.000504163
								GTSF1	3.28439	-3.89919	0.927828	-4.2025	2.63987e-05	0.000504163
								MPPED1	3.39791	-5.36732	1.27735	-4.20192	2.6466e-05	0.000504897
								NLRP7	1.96196	-3.76066	0.895108	-4.20134	2.65335e-05	0.000505848
								PLA2G2C	2.26615	-4.01199	0.955205	-4.20013	2.66759e-05	0.000508226
								C10orf90	2.87825	-5.0199	1.19558	-4.19872	2.68433e-05	0.00051082
								PDE6A	3.02985	-4.46437	1.06331	-4.19854	2.68641e-05	0.00051082
								HOXD10	2.25834	-4.19875	1.00005	-4.19853	2.68656e-05	0.00051082
								FAM131A	11.7692	-1.63784	0.390162	-4.19784	2.69478e-05	0.000512043
								ISX	2.88434	-5.4602	1.30091	-4.19721	2.70226e-05	0.000512824
								ZNF285	3.88465	-3.47602	0.828177	-4.19719	2.70246e-05	0.000512824
								TDRD1	2.19834	-4.57262	1.08957	-4.19673	2.70794e-05	0.000513492
								RP4-740C4.5	1.9004	-3.19517	0.761386	-4.19652	2.71053e-05	0.000513492
								TTBK1	3.74283	-4.63698	1.10508	-4.19604	2.71617e-05	0.000514065
								FBLN7	4.4503	-2.6278	0.626534	-4.19418	2.73858e-05	0.000517964
								EFCAB6	5.15491	-2.31688	0.552516	-4.19333	2.74886e-05	0.000519565
								PPM1E	2.81058	-3.35231	0.799623	-4.19236	2.76067e-05	0.000521453
								HDGFL1	3.18262	-4.97803	1.18753	-4.19193	2.76595e-05	0.000522107
								NOX5	7.79317	-4.24976	1.01392	-4.19142	2.77214e-05	0.000522932
								MEGF10	2.63017	-4.2456	1.013	-4.1911	2.7761e-05	0.000523335
								EARS2	10.8123	-1.22284	0.291894	-4.18932	2.79786e-05	0.000527089
								HMGA2	20.1141	-2.8311	0.675882	-4.18876	2.80488e-05	0.000528064
								CSNK1D	51.7803	-0.531521	0.126915	-4.188	2.81419e-05	0.00052947
								RP11-454H19.2	2.93905	-4.65144	1.11074	-4.18768	2.81817e-05	0.000529872
								MYO3A	4.59213	-4.57234	1.09217	-4.18648	2.83308e-05	0.000532041
								CTC-308K20.1	3.15009	-4.28549	1.0237	-4.18627	2.83577e-05	0.000532041
								KIF12	1.82918	-3.84536	0.918588	-4.18616	2.83713e-05	0.000532041
								LRRC75B	2.32925	-1.98643	0.474506	-4.18631	2.83523e-05	0.000532041
								E2F7	6.25841	-2.50358	0.59811	-4.18582	2.84141e-05	0.000532147
								C19orf25	11.0125	-1.28741	0.307562	-4.18586	2.8409e-05	0.000532147
								RIMS2	5.21899	-3.80462	0.90899	-4.18555	2.84477e-05	0.000532429
								SLC34A1	3.33577	-4.8455	1.15772	-4.18537	2.84701e-05	0.0005325
								EMX1	2.48089	-4.3944	1.05005	-4.18494	2.85241e-05	0.000533163
								LGI1	3.1442	-4.87545	1.16523	-4.18413	2.86266e-05	0.00053473
								PAK6	5.20093	-2.19152	0.523795	-4.18394	2.86504e-05	0.000534826
								SEPSECS-AS1	4.63512	-2.44511	0.584488	-4.18333	2.87264e-05	0.000535895
								CNGA3	2.52053	-4.75288	1.13633	-4.18265	2.88125e-05	0.000536804
								ZNF771	4.61733	-2.28575	0.546507	-4.18247	2.88362e-05	0.000536896
								BNC1	3.52854	-4.01565	0.960203	-4.18209	2.88844e-05	0.000537444
								ZNF470	8.38562	-1.36639	0.326794	-4.18119	2.89993e-05	0.000539234
								EFR3B	12.7421	-2.19295	0.524543	-4.18069	2.90623e-05	0.000540054
								LINC01125	3.86614	-2.35521	0.563388	-4.18044	2.90941e-05	0.000540295
								BCL2L14	4.30173	-3.66181	0.87601	-4.1801	2.91382e-05	0.000540764
								RP11-713P17.3	5.75142	-2.79231	0.668096	-4.1795	2.9215e-05	0.000541838
								XXbac-BPG299F13.17	3.9657	-2.58189	0.617797	-4.17919	2.92543e-05	0.000542217
								HINFP	17.8858	-1.47113	0.352039	-4.17889	2.92938e-05	0.000542599
								WDR64	5.02883	-5.45733	1.30637	-4.17748	2.94759e-05	0.000544914
								MOG	3.22962	-4.76964	1.14174	-4.17751	2.94723e-05	0.000544914
								CPEB1-AS1	3.44422	-3.88656	0.930336	-4.17759	2.94609e-05	0.000544914
								LRRC4C	4.78348	-2.56642	0.614427	-4.17693	2.95473e-05	0.000545883
								TTC34	2.93953	-3.66535	0.877578	-4.17666	2.95815e-05	0.000546009
								TP73	3.50732	-2.7366	0.655226	-4.17658	2.95923e-05	0.000546009
								RP11-415C15.2	2.48614	-4.90076	1.17369	-4.17551	2.97324e-05	0.000547003
								RP11-532N4.2	3.2479	-4.40017	1.05374	-4.17578	2.96968e-05	0.000547003
								RP5-1007F24.1	2.38586	-4.02378	0.963712	-4.17529	2.97605e-05	0.000547003
								PPP1R3F	5.16955	-1.90202	0.45554	-4.17531	2.97581e-05	0.000547003
								AC009133.17	1.83214	-4.11054	0.984568	-4.17497	2.98031e-05	0.000547433
								B3GALT6	6.99634	-1.80959	0.433545	-4.17393	2.9939e-05	0.000549578
								COL18A1-AS1	2.49009	-2.07457	0.497123	-4.17316	3.00408e-05	0.000550742
								OGDHL	2.7797	-4.57094	1.09547	-4.17256	3.01193e-05	0.000550934
								HNRNPA1P54	3.01609	-4.02629	0.964924	-4.17265	3.01077e-05	0.000550934
								RP4-775C13.1	2.17744	-3.58164	0.858377	-4.17257	3.01185e-05	0.000550934
								RP11-547D13.1	4.45901	-3.0848	0.739317	-4.1725	3.01282e-05	0.000550934
								CTD-3145H4.1	4.0907	-5.14822	1.23411	-4.1716	3.02465e-05	0.000551133
								LINC00841	1.9885	-4.5473	1.09008	-4.17154	3.02544e-05	0.000551133
								ISPD-AS1	2.8627	-4.2803	1.02599	-4.17188	3.021e-05	0.000551133
								GYPE	1.25323	-3.48608	0.835629	-4.1718	3.02199e-05	0.000551133
								GPR35	3.65934	-2.75551	0.660535	-4.17164	3.02419e-05	0.000551133
								AFF2	13.7114	-1.79781	0.430965	-4.17159	3.02484e-05	0.000551133
								SRD5A3-AS1	2.98498	-3.14603	0.754219	-4.17125	3.02937e-05	0.000551499
								RP11-681L4.2	2.10802	-3.75919	0.901297	-4.17087	3.0344e-05	0.000551715
								CNGA4	1.65229	-3.35628	0.804693	-4.17088	3.03423e-05	0.000551715
								IGSF9	5.79139	-3.50115	0.839522	-4.17041	3.0405e-05	0.000552472
								FLJ33360	2.98939	-3.69296	0.885708	-4.1695	3.05267e-05	0.000554332
								DNAH7	14.4512	-2.11026	0.506421	-4.16701	3.08624e-05	0.000559367
								ENDOV	6.56652	-2.06444	0.495424	-4.16701	3.08621e-05	0.000559367
								SYTL5	1.41609	-3.17526	0.762169	-4.16608	3.09876e-05	0.00056128
								RP11-503N18.1	2.39934	-3.99424	0.958908	-4.16541	3.10796e-05	0.000562592
								CTD-2311M21.2	1.8583	-4.26351	1.02363	-4.16509	3.11226e-05	0.00056266
								FZD3	11.4456	-1.64582	0.395139	-4.16516	3.11135e-05	0.00056266
								OPRK1	3.33717	-5.00953	1.20293	-4.16445	3.12105e-05	0.000563894
								SYT8	2.49953	-2.93029	0.703834	-4.16333	3.13644e-05	0.000566317
								NINJ2	1.819	-2.86144	0.687434	-4.1625	3.14782e-05	0.000568015
								RP11-178H8.7	3.84757	-2.13253	0.512411	-4.16176	3.15811e-05	0.000569344
								CHCHD5	3.91129	-2.12137	0.50979	-4.16127	3.16483e-05	0.000569344
								EPHA1	4.99916	-1.94623	0.467702	-4.16125	3.16512e-05	0.000569344
								FERMT1	2.55668	-1.85946	0.446841	-4.16135	3.16366e-05	0.000569344
								FAM221A	7.58212	-1.81946	0.437197	-4.16165	3.15963e-05	0.000569344
								ATP1B2	7.48772	-1.94156	0.466723	-4.15998	3.18279e-05	0.000572163
								OR51T1	3.65887	-5.47637	1.3165	-4.1598	3.1852e-05	0.000572239
								CTC-558O2.1	2.07769	-4.17763	1.0044	-4.15935	3.19159e-05	0.00057267
								RP5-882C2.2	2.6963	-2.41119	0.579695	-4.1594	3.19079e-05	0.00057267
								CYP8B1	3.88657	-3.50125	0.841953	-4.15848	3.20368e-05	0.000574119
								PAXBP1-AS1	4.68166	-2.21561	0.532788	-4.15851	3.20327e-05	0.000574119
								ANKH	24.9892	-0.713533	0.171629	-4.15743	3.2185e-05	0.000576415
								HFE2	3.70496	-5.0957	1.22577	-4.15715	3.22246e-05	0.000576608
								TSPAN19	2.89649	-3.59984	0.865975	-4.15697	3.2249e-05	0.000576608
								TRIM11	14.2192	-1.22047	0.293599	-4.15692	3.22561e-05	0.000576608
								SPHKAP	4.37681	-4.16981	1.00324	-4.15636	3.23364e-05	0.000577683
								FSTL4	3.53917	-3.76835	0.90672	-4.15603	3.23826e-05	0.000577851
								CYB5R2	6.63195	-2.17389	0.523071	-4.156	3.23861e-05	0.000577851
								RP11-586D19.2	3.0182	-5.20368	1.25229	-4.15532	3.24827e-05	0.000578757
								LINC01451	2.52572	-4.61935	1.11173	-4.1551	3.2514e-05	0.000578757
								DLX3	1.98406	-4.3221	1.0402	-4.15508	3.25169e-05	0.000578757
								RP5-1024G6.7	1.84258	-3.97054	0.955587	-4.15508	3.25176e-05	0.000578757
								GCSAML	2.63933	-3.90281	0.939506	-4.15411	3.26559e-05	0.000580498
								ZNF534	1.67531	-3.96976	0.955741	-4.1536	3.27292e-05	0.000581441
								GAD2	4.45351	-5.19749	1.25147	-4.15311	3.27986e-05	0.000582312
								RP13-580B18.4	3.68152	-4.5622	1.09858	-4.15282	3.28408e-05	0.000582701
								FAT3	20.5125	-1.76472	0.42496	-4.15267	3.28618e-05	0.000582713
								ACTRT3	4.56725	-3.80023	0.915162	-4.15252	3.28831e-05	0.00058273
								RGS17	3.11918	-2.33903	0.563386	-4.15175	3.2995e-05	0.000584351
								RP5-1121H13.1	3.65114	-4.69288	1.13041	-4.1515	3.30299e-05	0.000584609
								AC011343.1	4.17408	-4.99219	1.20258	-4.15123	3.307e-05	0.000584621
								NIPAL4	2.57937	-2.9837	0.718754	-4.15122	3.30714e-05	0.000584621
								RP11-498C9.15	2.06007	-3.05919	0.736992	-4.15091	3.31159e-05	0.000585047
								NOS1	11.5474	-2.42687	0.585038	-4.14823	3.35058e-05	0.000591207
								KLHL18	14.476	-1.19026	0.286948	-4.14798	3.35418e-05	0.000591478
								ABCB5	3.70518	-4.66714	1.12551	-4.14668	3.37334e-05	0.000594491
								CDHR5	2.28321	-2.88466	0.6957	-4.14641	3.37728e-05	0.000594821
								PROSER2-AS1	2.16709	-3.25313	0.784659	-4.14591	3.38463e-05	0.000595749
								ATP13A5	3.24046	-3.54876	0.856009	-4.14571	3.38767e-05	0.000595919
								RP11-158I9.8	1.23893	-2.3938	0.577612	-4.14431	3.40846e-05	0.00059884
								SPEF2	15.1897	-1.5987	0.38575	-4.14441	3.40687e-05	0.00059884
								LRRC31	2.43631	-3.77513	0.911116	-4.14342	3.42171e-05	0.000600324
								PLIN5	3.74203	-2.31223	0.55805	-4.1434	3.42191e-05	0.000600324
								CACFD1	6.53559	-1.5653	0.377789	-4.14332	3.42319e-05	0.000600324
								LINC00837	3.26088	-4.82388	1.16433	-4.14305	3.42721e-05	0.000600662
								KTN1-AS1	2.72983	-2.61965	0.632337	-4.14281	3.43083e-05	0.00060093
								NCS1	8.51471	-1.67545	0.4045	-4.14204	3.44233e-05	0.000602575
								RP11-218E20.3	4.2983	-3.81774	0.921801	-4.14161	3.44872e-05	0.000603326
								HCG22	2.68764	-4.85727	1.17325	-4.14001	3.47288e-05	0.000606543
								ANKRD26P1	3.03893	-4.84629	1.17055	-4.14018	3.47033e-05	0.000606543
								VWCE	2.01196	-3.37712	0.815734	-4.13997	3.47345e-05	0.000606543
								SPATA31C1	2.77122	-5.09057	1.22967	-4.1398	3.47607e-05	0.00060663
								SCTR	1.84499	-3.42103	0.826497	-4.13919	3.48536e-05	0.000607831
								LINC00950	2.94369	-3.17716	0.767603	-4.13907	3.48719e-05	0.000607831
								MAGEC1	3.39928	-5.01923	1.21269	-4.13891	3.48953e-05	0.000607869
								MFHAS1	26.396	-0.82778	0.200036	-4.13815	3.50114e-05	0.000609521
								BDNF	6.1328	-2.72854	0.659415	-4.13782	3.50618e-05	0.000610029
								TCHHL1	3.24239	-5.15974	1.24704	-4.13758	3.50987e-05	0.0006103
								BRDT	1.72564	-3.9051	0.943897	-4.13722	3.51545e-05	0.000610899
								SYT14	4.0431	-4.78832	1.15762	-4.13633	3.529e-05	0.000612608
								KCNB2	2.88562	-4.00656	0.968666	-4.13616	3.53169e-05	0.000612608
								AC005562.1	2.10369	-2.56726	0.620686	-4.13617	3.53154e-05	0.000612608
								RP11-734K21.5	3.50355	-5.09289	1.23154	-4.13538	3.54364e-05	0.000614266
								NPAS2	18.7898	-1.29552	0.313287	-4.13526	3.54553e-05	0.000614266
								LRRC37A6P	5.00027	-3.67321	0.888411	-4.13459	3.55592e-05	0.000615694
								CTC-277H1.6	2.64117	-3.04221	0.735827	-4.13441	3.55875e-05	0.000615812
								AKR1C2	12.2686	-1.62483	0.393138	-4.13297	3.58105e-05	0.000619297
								LINC01225	3.11924	-5.17058	1.25134	-4.13204	3.59551e-05	0.000621422
								CMTM4	20.7696	-0.989499	0.239488	-4.13173	3.60048e-05	0.000621532
								CTD-2377D24.6	2.61885	-4.27536	1.03534	-4.12944	3.6365e-05	0.000624866
								NOL4	1.74495	-4.14646	1.00409	-4.12958	3.63431e-05	0.000624866
								SGK2	3.27809	-3.42503	0.829422	-4.12942	3.63682e-05	0.000624866
								CDC25C	1.79994	-2.52617	0.611753	-4.12939	3.63723e-05	0.000624866
								SCN2B	4.41522	-2.43098	0.588585	-4.13021	3.62427e-05	0.000624866
								CD22	6.5811	-2.15503	0.521862	-4.1295	3.63559e-05	0.000624866
								LAMA1	8.98457	-1.98264	0.480128	-4.1294	3.63717e-05	0.000624866
								RP11-972P1.7	4.01056	-1.96581	0.476042	-4.12949	3.63566e-05	0.000624866
								SPATA31B1P	3.64384	-5.30725	1.28533	-4.12909	3.64209e-05	0.000625328
								GLP2R	6.24122	-3.2868	0.796075	-4.12875	3.64737e-05	0.000625859
								HAPLN1	3.09883	-4.24853	1.02924	-4.12785	3.66176e-05	0.000627481
								LYRM9	3.20991	-2.8458	0.689412	-4.12786	3.66149e-05	0.000627481
								RAD51D	14.276	-1.7444	0.422604	-4.12774	3.66339e-05	0.000627481
								AC005042.4	4.92285	-2.10737	0.510593	-4.1273	3.67053e-05	0.000627955
								ST20-AS1	4.62339	-1.75953	0.426304	-4.1274	3.66889e-05	0.000627955
								ZNHIT3	8.41734	-1.61437	0.391168	-4.12705	3.67445e-05	0.000628249
								TAT	2.64373	-4.59059	1.11247	-4.1265	3.68327e-05	0.00062826
								SLC1A7	4.15361	-3.19756	0.77486	-4.12663	3.68121e-05	0.00062826
								FAM83H	12.6432	-1.2991	0.314801	-4.12672	3.67967e-05	0.00062826
								TANC2	72.232	-0.802551	0.194481	-4.12664	3.68108e-05	0.00062826
								SPATA31E1	2.8225	-5.11135	1.23876	-4.12617	3.68853e-05	0.000628747
								ANKRD34A	2.84201	-2.96161	0.717785	-4.12605	3.69054e-05	0.000628747
								CTD-2292M16.8	1.82788	-2.72863	0.661361	-4.12577	3.6949e-05	0.000628747
								C18orf32	6.0035	-1.6179	0.392135	-4.12588	3.69321e-05	0.000628747
								EPHA10	3.50504	-3.85195	0.933754	-4.12523	3.70359e-05	0.000629852
								GOLGA2P11	3.25134	-4.46162	1.08161	-4.12498	3.70767e-05	0.000630172
								NAA11	3.0945	-4.9313	1.19554	-4.12475	3.71131e-05	0.000630275
								TRIM58	8.54362	-1.57656	0.382226	-4.12467	3.71267e-05	0.000630275
								LINC00925	3.69929	-3.78897	0.918715	-4.12421	3.72015e-05	0.000631043
								DRAXIN	6.41867	-3.00363	0.728309	-4.12412	3.7216e-05	0.000631043
								TDRD12	2.43343	-4.34608	1.05386	-4.12395	3.72433e-05	0.000631084
								TACR1	5.43426	-2.41543	0.585726	-4.12383	3.72624e-05	0.000631084
								ATP6V1B1	1.77931	-3.39525	0.823482	-4.12305	3.73895e-05	0.000632863
								GVINP2	2.19865	-4.57235	1.10907	-4.12269	3.74475e-05	0.00063316
								PROX1	11.7864	-1.32636	0.321723	-4.12267	3.74512e-05	0.00063316
								C12orf60	3.89527	-2.91533	0.707277	-4.12191	3.75749e-05	0.000634876
								BLACAT1	2.69342	-4.074	0.988813	-4.12009	3.78718e-05	0.000639433
								RP5-965G21.3	2.40673	-3.16746	0.768802	-4.11999	3.78892e-05	0.000639433
								C12orf77	2.57808	-5.2854	1.28309	-4.11928	3.80065e-05	0.000641036
								CTD-3022L24.1	2.18348	-3.41373	0.828803	-4.11887	3.80743e-05	0.000641801
								RP11-1086I4.2	4.97506	-4.83424	1.17383	-4.11834	3.81612e-05	0.000642603
								TNNI1	4.19255	-4.2949	1.04288	-4.11831	3.81667e-05	0.000642603
								RGS8	7.41025	-5.78441	1.405	-4.11703	3.83791e-05	0.0006458
								AP000708.1	1.56974	-3.79798	0.92279	-4.11575	3.85915e-05	0.000648993
								ACP6	18.3675	-1.34329	0.326392	-4.11558	3.86206e-05	0.000649103
								FLJ31356	3.12047	-3.84873	0.935244	-4.11522	3.86817e-05	0.000649748
								EPHB2	12.4933	-1.4986	0.364194	-4.11483	3.87471e-05	0.000650466
								DUSP27	3.45332	-4.23263	1.02886	-4.11389	3.89042e-05	0.000652722
								WNK2	6.67325	-2.91596	0.708907	-4.11333	3.9e-05	0.000653946
								RP11-447D11.3	3.00365	-3.34504	0.813275	-4.11305	3.90468e-05	0.000654348
								LINC01016	4.73703	-4.77689	1.16151	-4.11265	3.91138e-05	0.000655016
								CSPG4P13	2.21015	-4.41896	1.07451	-4.11253	3.91353e-05	0.000655016
								RAB7B	5.78038	-1.67422	0.407115	-4.11241	3.91552e-05	0.000655016
								ZNF726	3.01917	-2.71335	0.659835	-4.11216	3.91975e-05	0.000655341
								RP11-22L13.1	1.93457	-2.73962	0.66625	-4.112	3.92244e-05	0.000655409
								LINC00624	5.13242	-2.10228	0.511405	-4.11079	3.94309e-05	0.000658475
								CNNM2	19.9515	-1.44875	0.352555	-4.10929	3.96869e-05	0.000662365
								LRFN5	5.09378	-2.49621	0.607525	-4.10881	3.97702e-05	0.000663369
								ELAVL3	1.5214	-3.84283	0.935404	-4.1082	3.98747e-05	0.000663567
								LINC00365	2.74624	-3.6505	0.888587	-4.10821	3.98743e-05	0.000663567
								CPEB1	5.11418	-3.12463	0.760573	-4.10825	3.98667e-05	0.000663567
								SLITRK6	3.92642	-2.01502	0.490468	-4.10837	3.98456e-05	0.000663567
								RP11-131M11.3	2.97838	-3.18051	0.774285	-4.10768	3.99659e-05	0.000663924
								FOXD2-AS1	1.81456	-2.54337	0.619174	-4.10769	3.99644e-05	0.000663924
								RP11-521H3.3	2.73606	-5.03606	1.22611	-4.10733	4.00263e-05	0.000664163
								HNRNPKP4	2.81029	-2.26908	0.5525	-4.10694	4.00932e-05	0.000664773
								TIGD5	3.54726	-2.17046	0.528497	-4.10685	4.01094e-05	0.000664773
								HIC2	6.18896	-1.68789	0.411086	-4.10593	4.0269e-05	0.000667032
								SLC5A7	2.65041	-4.47511	1.09007	-4.10536	4.03689e-05	0.000668301
								BARHL2	2.54227	-4.57807	1.11527	-4.10488	4.04519e-05	0.000669288
								PRDM11	16.2647	-1.78014	0.433742	-4.10415	4.058e-05	0.000671021
								EMC10	36.1775	-0.708624	0.172669	-4.10393	4.06183e-05	0.000671267
								MROH7	2.75298	-3.13461	0.763894	-4.10346	4.07009e-05	0.000671471
								CYP46A1	4.62832	-2.96748	0.723141	-4.1036	4.06773e-05	0.000671471
								PRKCB	56.7074	-0.949432	0.231369	-4.10354	4.06871e-05	0.000671471
								LIFR-AS1	2.73146	-3.05219	0.743839	-4.1033	4.07302e-05	0.000671568
								SLC28A2	2.34799	-4.14726	1.01088	-4.10261	4.08511e-05	0.000673174
								PCK1	5.70403	-3.68293	0.897775	-4.10229	4.0908e-05	0.000673724
								FAM86EP	2.64219	-3.49162	0.851346	-4.1013	4.10841e-05	0.000676236
								RP11-164C12.2	3.21911	-4.66265	1.13693	-4.1011	4.11192e-05	0.000676325
								RP11-274A11.3	3.14987	-2.32657	0.567317	-4.101	4.11366e-05	0.000676325
								ANKRD18B	1.81334	-3.61958	0.882719	-4.10049	4.12271e-05	0.000676649
								SIAH3	3.65985	-4.90764	1.19691	-4.10024	4.12717e-05	0.00067665
								LINC01018	2.43347	-4.28858	1.04597	-4.1001	4.1298e-05	0.00067665
								CCDC85C	21.3527	-1.19371	0.291135	-4.1002	4.12786e-05	0.00067665
								TUBB3	7.0273	-1.74244	0.425049	-4.09939	4.14249e-05	0.000678342
								PP2672	2.17117	-4.75166	1.15936	-4.09853	4.15786e-05	0.000680469
								LA16c-313D11.12	2.06997	-2.61237	0.637481	-4.09795	4.16822e-05	0.000681776
								SLC12A1	5.77399	-4.37046	1.06656	-4.09771	4.17265e-05	0.000682112
								LYNX1	7.07716	-1.72796	0.421716	-4.09744	4.17741e-05	0.000682501
								ZNF252P-AS1	3.4142	-2.93839	0.717247	-4.09676	4.18971e-05	0.000683838
								AC006129.1	1.95041	-2.50164	0.610645	-4.09672	4.19036e-05	0.000683838
								SLC9A7P1	4.65368	-2.96316	0.723434	-4.09596	4.20418e-05	0.000685702
								SIX3	2.74218	-4.705	1.14874	-4.0958	4.20713e-05	0.000685794
								MYO18B	6.23552	-3.51914	0.859284	-4.09543	4.2138e-05	0.000686491
								CTD-2206N4.4	1.8118	-3.62744	0.885795	-4.09512	4.21943e-05	0.000687018
								LINC00856	2.77796	-4.91791	1.20101	-4.09481	4.22511e-05	0.000687094
								TP53AIP1	2.58667	-4.46873	1.09138	-4.09457	4.22946e-05	0.000687094
								CTAGE7P	3.51385	-3.03422	0.741036	-4.09457	4.22949e-05	0.000687094
								LINC01234	3.35363	-4.99416	1.22004	-4.09343	4.25038e-05	0.00068989
								CBX2	4.53067	-2.94583	0.719658	-4.09337	4.25151e-05	0.00068989
								RP11-327P2.5	1.61685	-3.47681	0.849606	-4.09225	4.27199e-05	0.00069245
								DIO2	6.33521	-2.25332	0.550631	-4.09225	4.27212e-05	0.00069245
								OPRD1	5.02161	-3.99042	0.975334	-4.09134	4.28884e-05	0.000694769
								SLC1A6	4.30766	-4.86987	1.19033	-4.0912	4.29153e-05	0.000694794
								ATP8B5P	4.05522	-3.98214	0.973374	-4.09107	4.29385e-05	0.000694794
								SLC6A15	4.97788	-3.6429	0.890534	-4.09069	4.30087e-05	0.000695537
								GDF11	12.8739	-1.41385	0.345655	-4.09036	4.30708e-05	0.000696149
								ANKS1B	5.76311	-2.21007	0.540444	-4.08937	4.32548e-05	0.000698336
								C8orf34	8.14175	-1.9872	0.486104	-4.088	4.351e-05	0.00070148
								NR1H3	12.9484	-1.12935	0.276265	-4.08794	4.35229e-05	0.00070148
								CNN2	63.4131	-0.558511	0.13662	-4.08806	4.34989e-05	0.00070148
								RP11-17A4.2	1.93359	-4.23584	1.0363	-4.08745	4.36143e-05	0.000702557
								MTND5P11	3.67895	-1.79206	0.438462	-4.08715	4.36697e-05	0.000703055
								LINC00870	3.10379	-5.4115	1.32435	-4.08617	4.3856e-05	0.000704454
								PAUPAR	2.27462	-4.98052	1.21891	-4.08604	4.38795e-05	0.000704454
								CA14	2.88471	-4.25529	1.0414	-4.08611	4.38659e-05	0.000704454
								KCNJ12	4.84535	-2.36153	0.577928	-4.0862	4.38496e-05	0.000704454
								RP11-480A16.1	3.45858	-2.28342	0.558809	-4.08623	4.38448e-05	0.000704454
								CIT	17.9611	-1.35656	0.332044	-4.0855	4.39821e-05	0.000705706
								THOP1	8.5257	-1.46528	0.358729	-4.08465	4.41438e-05	0.00070751
								TMSB15B	1.74429	-3.13767	0.768228	-4.0843	4.42099e-05	0.000707778
								ESCO2	4.28767	-2.78451	0.68174	-4.08442	4.41871e-05	0.000707778
								SYN3	2.99248	-3.28241	0.803716	-4.08404	4.42594e-05	0.000708175
								TMEM179	2.61052	-5.00291	1.22528	-4.08306	4.44466e-05	0.000710423
								SLC17A6	2.308	-4.7477	1.16279	-4.08305	4.44494e-05	0.000710423
								SLC30A8	2.07681	-4.91216	1.20317	-4.08269	4.45175e-05	0.000711114
								CCDC38	1.4686	-3.47699	0.85168	-4.08251	4.45516e-05	0.000711263
								MGAM	10.7287	-1.33289	0.326565	-4.08154	4.47387e-05	0.000713853
								PHYHD1	5.74949	-1.32601	0.324904	-4.08124	4.47958e-05	0.000714366
								RP11-731J8.2	2.9377	-4.73658	1.16063	-4.08103	4.48357e-05	0.000714604
								MORF4	2.36801	-4.57952	1.12224	-4.08069	4.49025e-05	0.000715272
								PSG4	4.40951	-4.61443	1.13092	-4.08026	4.49855e-05	0.000716197
								POLR3E	23.4733	-0.759609	0.186221	-4.07908	4.5215e-05	0.000719451
								PALM3	3.87293	-2.85045	0.69888	-4.0786	4.53072e-05	0.000720517
								LINC01128	11.3852	-1.7673	0.433354	-4.07819	4.53877e-05	0.000721397
								KCNK12	3.66027	-3.87978	0.951386	-4.07803	4.54186e-05	0.000721489
								MCHR1	2.76928	-4.40755	1.08094	-4.07752	4.55191e-05	0.000722285
								MTL5	3.53805	-3.21523	0.788523	-4.07754	4.55153e-05	0.000722285
								RP11-717D12.1	1.7522	-3.82453	0.938114	-4.07682	4.56552e-05	0.000724045
								HSPA1L	8.00102	-2.30989	0.566914	-4.07449	4.61145e-05	0.000730924
								GRK1	2.79649	-4.40829	1.082	-4.07422	4.61691e-05	0.000731384
								LCMT1-AS2	9.07459	-2.03922	0.500569	-4.07381	4.62495e-05	0.000732253
								IL5RA	5.95369	-2.39574	0.58813	-4.07348	4.63149e-05	0.000732885
								RP11-2A4.4	3.43334	-4.75456	1.16745	-4.07262	4.64867e-05	0.000734054
								FGF23	2.64555	-4.68303	1.14991	-4.07253	4.6506e-05	0.000734054
								TKTL1	1.83424	-3.74352	0.919177	-4.07269	4.6474e-05	0.000734054
								TMEM169	3.12488	-2.96168	0.727266	-4.07234	4.65424e-05	0.000734054
								LINC01410	2.81754	-2.5231	0.619555	-4.07243	4.65245e-05	0.000734054
								ZNF26	20.2436	-1.44426	0.354644	-4.07241	4.65282e-05	0.000734054
								RP11-334L9.1	1.96471	-4.14064	1.0169	-4.07184	4.6644e-05	0.000735252
								C12orf56	3.09188	-4.86467	1.1948	-4.07154	4.67033e-05	0.000735782
								INHBA-AS1	2.23394	-4.50477	1.10644	-4.07139	4.67328e-05	0.000735843
								PXMP4	11.0077	-1.56791	0.385129	-4.07112	4.67877e-05	0.000736302
								DEAF1	8.24351	-1.04705	0.257219	-4.07065	4.68818e-05	0.000737379
								REEP1	3.81687	-2.52747	0.621078	-4.06948	4.71175e-05	0.000740274
								TUT1	5.72158	-1.75096	0.430258	-4.06955	4.71038e-05	0.000740274
								CORIN	5.35216	-2.5145	0.617936	-4.06919	4.71774e-05	0.000740809
								RAP1GAP	7.70449	-1.61271	0.39639	-4.06848	4.73203e-05	0.000742646
								RP11-314N13.9	3.78722	-2.83971	0.698046	-4.06808	4.74016e-05	0.000743109
								ALDH5A1	7.87911	-1.60401	0.39429	-4.06809	4.73994e-05	0.000743109
								RP11-620J15.2	2.25851	-4.77929	1.17538	-4.06616	4.77951e-05	0.000747643
								ZNF707	6.60843	-2.07695	0.510786	-4.06618	4.77902e-05	0.000747643
								PLD4	2.1791	-3.46338	0.851887	-4.06554	4.79211e-05	0.000748797
								LINC01426	1.72439	-3.14965	0.774777	-4.06523	4.79854e-05	0.000748985
								FAM83A	5.31754	-2.56323	0.630653	-4.06441	4.81544e-05	0.000751214
								ERBB4	5.82933	-2.08463	0.512931	-4.06416	4.82057e-05	0.000751605
								APOM	2.82718	-3.25029	0.799984	-4.06294	4.84578e-05	0.000754716
								RP4-665J23.1	3.58764	-2.72562	0.670835	-4.06303	4.84396e-05	0.000754716
								KCNJ10	4.70757	-3.54227	0.872143	-4.06157	4.87448e-05	0.000758488
								LRFN1	3.35448	-2.73115	0.67245	-4.06149	4.87608e-05	0.000758488
								CYP24A1	5.31879	-2.59847	0.639797	-4.0614	4.87794e-05	0.000758488
								RP5-983L19.2	3.06945	-4.89305	1.20506	-4.06042	4.89838e-05	0.000761141
								IGF2BP1	4.18439	-3.84121	0.946033	-4.06033	4.90031e-05	0.000761141
								AIRN	3.49984	-2.43212	0.599029	-4.06011	4.90494e-05	0.000761448
								GPR156	5.92399	-4.52712	1.11517	-4.05957	4.91639e-05	0.000762793
								RP11-473M20.5	2.41078	-3.31324	0.81618	-4.05945	4.91893e-05	0.000762793
								GJB4	2.35318	-4.7649	1.17387	-4.05913	4.92569e-05	0.000763429
								PBLD	6.70449	-1.84752	0.455172	-4.05896	4.92922e-05	0.000763564
								DHRS13	2.57704	-2.13379	0.525725	-4.05876	4.93339e-05	0.000763796
								RP11-420J11.1	2.09161	-4.41052	1.08674	-4.05848	4.93928e-05	0.000764296
								FAM205A	2.40222	-2.82504	0.696223	-4.05766	4.95674e-05	0.000766584
								MMACHC	8.29089	-1.54796	0.381515	-4.05741	4.9621e-05	0.000766998
								AL354822.1	4.38857	-1.96913	0.485488	-4.05598	4.99255e-05	0.00077129
								NOP14-AS1	7.13214	-1.74564	0.430408	-4.05578	4.99683e-05	0.000771535
								CTC-231O11.1	2.20349	-4.48328	1.10558	-4.05514	5.01044e-05	0.00077322
								RP11-844P9.2	1.5151	-4.12015	1.01611	-4.05482	5.01734e-05	0.000773868
								ERICH6B	3.28014	-4.7944	1.18277	-4.05355	5.0447e-05	0.000776419
								KB-1732A1.1	1.94423	-3.13072	0.772281	-4.05387	5.03782e-05	0.000776419
								FHOD3	3.95169	-1.93124	0.476417	-4.05369	5.04168e-05	0.000776419
								COMMD4	8.77165	-1.48632	0.366666	-4.0536	5.04351e-05	0.000776419
								PLA2G2D	1.54973	-3.80149	0.938098	-4.05234	5.07089e-05	0.000779195
								RP11-44F21.3	3.97211	-3.34953	0.826539	-4.05247	5.06795e-05	0.000779195
								C9orf152	6.55144	-1.73854	0.429013	-4.05242	5.06916e-05	0.000779195
								RP11-552F3.9	1.86027	-2.96961	0.733057	-4.05099	5.10005e-05	0.000783255
								PARP1P1	4.15323	-4.88072	1.205	-4.05038	5.11341e-05	0.000784634
								PPFIA4	7.43589	-2.28616	0.564441	-4.05031	5.11493e-05	0.000784634
								RP11-572M11.1	2.35513	-4.51306	1.11433	-4.05002	5.12139e-05	0.000784852
								RP11-90P13.1	2.48667	-4.76959	1.17783	-4.04949	5.13298e-05	0.000786046
								ZNF891	18.7915	-1.2838	0.317033	-4.04941	5.13467e-05	0.000786046
								RP11-329B9.1	3.14533	-4.92922	1.21735	-4.04915	5.14044e-05	0.000786509
								SLC35C2	11.9156	-1.31249	0.324154	-4.04897	5.14425e-05	0.000786673
								ASB18	2.83323	-5.10413	1.26066	-4.04879	5.14835e-05	0.000786879
								CTB-12A17.2	3.91708	-2.90911	0.718564	-4.04851	5.15451e-05	0.000787402
								VWA5B1	3.29745	-3.58389	0.885286	-4.04828	5.15946e-05	0.000787711
								TENM2	7.48838	-2.85668	0.705672	-4.04817	5.16203e-05	0.000787711
								CTB-129P6.7	4.13101	-3.1033	0.766817	-4.04699	5.18803e-05	0.000791257
								RP11-324O2.3	3.286	-2.02408	0.500191	-4.04662	5.19623e-05	0.000792086
								B4GALNT1	4.52328	-2.72253	0.672911	-4.04591	5.21205e-05	0.000794076
								RP11-361H10.5	5.12297	-5.36896	1.32718	-4.0454	5.22338e-05	0.000794957
								MAVS	85.2333	-0.503339	0.124419	-4.04552	5.22061e-05	0.000794957
								RP11-65F13.3	5.01412	-3.24742	0.802858	-4.04482	5.23626e-05	0.00079578
								B3GNT3	3.45889	-2.88815	0.714028	-4.04487	5.23522e-05	0.00079578
								CD3G	3.58341	-1.99979	0.494412	-4.04479	5.23711e-05	0.00079578
								LINC00954	2.706	-2.81943	0.697106	-4.04448	5.24395e-05	0.000795976
								GRHL1	7.74179	-1.649	0.407709	-4.04454	5.2425e-05	0.000795976
								MLYCD	26.2956	-1.45198	0.35903	-4.04418	5.25072e-05	0.000796582
								RP11-861E21.2	3.11421	-2.96785	0.73395	-4.04367	5.26203e-05	0.000797876
								SALL2	8.86198	-1.55578	0.384802	-4.04307	5.27568e-05	0.000799523
								RP11-572M11.3	3.80922	-4.92773	1.21906	-4.04223	5.29446e-05	0.000801944
								RP11-366L5.1	3.12372	-3.4013	0.841471	-4.04209	5.29768e-05	0.000802008
								NF2	25.1618	-0.754805	0.186767	-4.04142	5.3128e-05	0.000803874
								NEFL	3.58795	-4.17746	1.03379	-4.04091	5.32435e-05	0.000804771
								MYO16	5.1975	-1.84917	0.457607	-4.04096	5.32327e-05	0.000804771
								ATP6V0E2-AS1	2.45856	-4.51064	1.11645	-4.04015	5.3417e-05	0.0008063
								ABCG4	2.86463	-3.8772	0.959629	-4.04031	5.33796e-05	0.0008063
								CTC-203F4.2	2.16105	-3.11858	0.771907	-4.0401	5.3429e-05	0.0008063
								KLRG2	2.42472	-3.20707	0.793859	-4.03985	5.34855e-05	0.000806304
								TRIM29	8.53035	-2.19289	0.542806	-4.03991	5.34721e-05	0.000806304
								RP4-673M15.1	1.07781	-3.36369	0.832658	-4.0397	5.35207e-05	0.000806411
								RP11-1016B18.1	2.0865	-4.17308	1.03316	-4.03913	5.36502e-05	0.000807937
								UNC5D	6.70868	-4.35972	1.07945	-4.03884	5.37165e-05	0.000808192
								GRIK2	3.99206	-3.86974	0.958138	-4.03881	5.37235e-05	0.000808192
								RWDD2A	2.81811	-2.38199	0.58985	-4.03829	5.38417e-05	0.000809545
								ABHD12B	2.13313	-2.84445	0.704462	-4.03776	5.39642e-05	0.000810962
								GJA10	2.85534	-5.28186	1.30834	-4.03705	5.41266e-05	0.000812977
								D4S234E	2.14532	-3.24515	0.803871	-4.03691	5.41599e-05	0.000813051
								COL6A4P2	1.25679	-3.52331	0.872903	-4.03632	5.42964e-05	0.000814247
								USP2-AS1	3.91925	-3.36754	0.834292	-4.03641	5.4276e-05	0.000814247
								THRB-AS1	2.80927	-3.52015	0.872179	-4.03604	5.43617e-05	0.000814382
								ENAM	5.11861	-2.62623	0.650697	-4.03603	5.43622e-05	0.000814382
								BCO1	2.53186	-4.37107	1.08313	-4.03558	5.44686e-05	0.00081555
								PENK	3.07404	-4.80379	1.19071	-4.03438	5.47469e-05	0.000818799
								MYEOV	3.29061	-3.74666	0.928707	-4.03427	5.47712e-05	0.000818799
								KB-1125A3.12	4.54541	-3.06922	0.76074	-4.03451	5.47155e-05	0.000818799
								RP11-214L13.1	2.36807	-5.17576	1.28299	-4.03415	5.48005e-05	0.00081881
								ATP9B	22.9006	-0.634575	0.157324	-4.03355	5.49405e-05	0.000820473
								POU6F2	4.72652	-5.05142	1.25261	-4.03272	5.51342e-05	0.000822938
								RP11-86H7.7	1.64168	-4.00198	0.992504	-4.03221	5.52556e-05	0.00082432
								LINC01013	2.62974	-5.00328	1.24091	-4.03193	5.5321e-05	0.000824867
								PLCE1-AS2	3.41772	-3.50025	0.868386	-4.03075	5.55987e-05	0.000827675
								GPBAR1	2.08177	-3.23625	0.802913	-4.03064	5.56248e-05	0.000827675
								PLCD4	5.09452	-1.9931	0.49447	-4.03078	5.5592e-05	0.000827675
								RP11-158K1.3	4.20086	-1.68436	0.417883	-4.0307	5.56113e-05	0.000827675
								TMPRSS9	2.00321	-3.37495	0.837389	-4.03033	5.56989e-05	0.000827812
								RP11-251G23.5	1.74129	-3.03453	0.75294	-4.03024	5.57206e-05	0.000827812
								RP11-508N22.12	3.90859	-2.4526	0.608547	-4.03026	5.5715e-05	0.000827812
								RET	3.32713	-2.96847	0.73662	-4.02986	5.58109e-05	0.000828724
								WNT3	3.27864	-3.44792	0.855662	-4.02954	5.5886e-05	0.00082941
								SPOCK3	1.44608	-2.89861	0.719491	-4.0287	5.6086e-05	0.000831948
								LDLRAD2	2.02026	-2.25691	0.560255	-4.02837	5.61651e-05	0.00083269
								BCL9P1	3.534	-4.82944	1.19895	-4.02808	5.6235e-05	0.000833018
								ASTN1	6.85948	-4.39292	1.09065	-4.0278	5.63015e-05	0.000833018
								KRT23	2.37345	-3.16832	0.786615	-4.02779	5.63034e-05	0.000833018
								BTBD11	4.18705	-2.54373	0.631626	-4.02727	5.64286e-05	0.000834439
								DNAH9	24.1681	-1.94508	0.483025	-4.02686	5.65266e-05	0.000835458
								RP11-267C16.1	3.67112	-4.99242	1.24004	-4.02602	5.67297e-05	0.000837684
								NAP1L1P1	1.93581	-3.23479	0.803524	-4.02575	5.67941e-05	0.000837684
								VLDLR-AS1	2.14837	-2.75739	0.684936	-4.02577	5.67899e-05	0.000837684
								PCSK9	3.88343	-2.34349	0.582096	-4.02595	5.67452e-05	0.000837684
								RP11-77K12.9	3.29273	-3.24726	0.806684	-4.02544	5.68682e-05	0.000837809
								IGSF9B	4.39889	-2.075	0.515483	-4.02535	5.68903e-05	0.000837809
								GNAS-AS1	1.48376	-3.92257	0.974501	-4.02521	5.69247e-05	0.000837886
								DNAJB7	2.46041	-3.95058	0.981562	-4.02479	5.70272e-05	0.000838533
								PHKG1	2.60409	-2.66639	0.662484	-4.02483	5.70161e-05	0.000838533
								ZDHHC24	7.42552	-1.19725	0.297481	-4.02461	5.70691e-05	0.000838719
								CELF4	3.78956	-3.24778	0.807033	-4.02434	5.71341e-05	0.000839245
								GPR97	4.58724	-1.59377	0.396136	-4.02328	5.73931e-05	0.000842617
								NUTM1	2.80801	-5.27441	1.31111	-4.02287	5.74924e-05	0.000843644
								CBLN1	2.97129	-5.05483	1.25674	-4.02218	5.7663e-05	0.000845715
								RP11-73O6.3	1.64284	-3.69207	0.917986	-4.02193	5.77238e-05	0.000846174
								MZF1	13.4953	-0.92161	0.229168	-4.02155	5.78163e-05	0.000847096
								XXbac-B476C20.13	2.39726	-4.38193	1.08966	-4.02138	5.78588e-05	0.000847285
								C1orf110	3.90257	-2.97841	0.740798	-4.02054	5.80659e-05	0.000849885
								GPR61	4.01096	-4.47655	1.11356	-4.02003	5.81918e-05	0.000851293
								CABYR	3.2614	-2.83605	0.705546	-4.01965	5.8284e-05	0.000851773
								RP11-197N18.8	10.2071	-1.40227	0.348853	-4.01966	5.82817e-05	0.000851773
								GPAM	11.7678	-1.43268	0.356449	-4.01931	5.83694e-05	0.000852585
								RP11-712B9.4	2.07928	-4.11152	1.02299	-4.01912	5.84149e-05	0.000852816
								DLX6	2.95139	-4.85417	1.20792	-4.01862	5.85411e-05	0.000854223
								RP11-255B23.1	3.63726	-2.90715	0.723442	-4.01849	5.85714e-05	0.000854231
								PCBP3	6.07875	-2.26098	0.562661	-4.01837	5.86013e-05	0.000854232
								TRIM7	8.24234	-2.34438	0.58345	-4.01813	5.8661e-05	0.000854534
								TTN-AS1	15.4023	-1.44737	0.360218	-4.01805	5.86816e-05	0.000854534
								INTU	18.3582	-1.11703	0.278047	-4.01742	5.88398e-05	0.000856403
								LINC01124	1.86763	-3.97628	0.989954	-4.01663	5.90359e-05	0.000858821
								LETM2	4.36957	-1.85193	0.461087	-4.01643	5.90855e-05	0.000859106
								STAC2	3.74988	-2.88278	0.717803	-4.01612	5.91636e-05	0.000859807
								TMEM52B	2.43262	-2.45795	0.612175	-4.01511	5.94185e-05	0.000863073
								ST3GAL2	20.6388	-1.0761	0.268033	-4.0148	5.94957e-05	0.000863757
								LINC00523	2.8662	-4.72208	1.1764	-4.014	5.96985e-05	0.000865994
								CALB1	4.75267	-3.28716	0.818932	-4.01395	5.97102e-05	0.000865994
								RP11-314O13.1	2.58226	-4.81421	1.19941	-4.01381	5.97452e-05	0.000866064
								CDC25A	3.61941	-2.45031	0.610497	-4.01364	5.97896e-05	0.00086627
								RYR3	7.57776	-2.57005	0.640536	-4.01235	6.01176e-05	0.000870581
								DSG1	2.90677	-5.3248	1.32725	-4.0119	6.02318e-05	0.000871795
								ZNF324B	4.08606	-2.23805	0.55797	-4.01105	6.04488e-05	0.000874494
								CA5A	3.83492	-4.16342	1.03803	-4.0109	6.04875e-05	0.000874613
								ADCK1	4.87557	-2.07433	0.517241	-4.01038	6.06206e-05	0.000876096
								DOCK11P1	2.9201	-4.54358	1.13332	-4.00908	6.0955e-05	0.000880041
								C2CD4A	2.18599	-4.03514	1.00659	-4.00872	6.10482e-05	0.000880943
								ACSF3	18.481	-1.03222	0.257512	-4.00843	6.1123e-05	0.000881579
								RP11-890B15.3	5.71015	-2.12323	0.529723	-4.00819	6.1186e-05	0.000882045
								HSP90AB7P	2.79855	-4.69487	1.17136	-4.00806	6.12204e-05	0.000882096
								LIN28B	2.85756	-5.28803	1.31968	-4.00704	6.14841e-05	0.000885349
								MAP7D2	1.5849	-3.00512	0.750058	-4.00651	6.16228e-05	0.000886558
								CNTNAP5	4.69211	-5.5333	1.3813	-4.00585	6.17936e-05	0.000888202
								ERVW-1	6.48583	-2.31186	0.577124	-4.00583	6.1799e-05	0.000888202
								ARPP21	4.47884	-5.03594	1.25723	-4.00559	6.18635e-05	0.000888238
								EEPD1	6.4571	-1.50372	0.375406	-4.0056	6.18614e-05	0.000888238
								MTMR7	3.25965	-2.36536	0.590604	-4.00498	6.20239e-05	0.00088912
								PTCD2	12.0431	-1.77291	0.442667	-4.00507	6.20003e-05	0.00088912
								PCYOX1L	10.4785	-1.67237	0.41755	-4.00521	6.1963e-05	0.00088912
								SEMA4A	14.5163	-1.237	0.308873	-4.00488	6.20489e-05	0.00088912
								RP11-88E10.5	2.57803	-2.90783	0.726182	-4.00427	6.22083e-05	0.000890958
								ADCYAP1R1	5.2995	-3.29464	0.822925	-4.00357	6.23937e-05	0.000893168
								AMIGO1	7.66002	-1.67649	0.418923	-4.0019	6.28365e-05	0.000899057
								HADHAP1	2.01853	-4.03739	1.009	-4.00136	6.2979e-05	0.000900647
								SLC36A2	3.52648	-5.16417	1.291	-4.00014	6.33043e-05	0.000904396
								CAPS	8.69923	-1.43342	0.358332	-4.00024	6.32771e-05	0.000904396
								LHX1	2.596	-5.30816	1.32715	-3.99966	6.34335e-05	0.000905791
								RP11-248B24.1	2.24923	-3.74449	0.936384	-3.99888	6.36432e-05	0.000907882
								RP11-240G22.5	4.4926	-2.50956	0.62756	-3.99891	6.3634e-05	0.000907882
								RGAG1	2.21934	-4.07843	1.02003	-3.99834	6.37876e-05	0.000909354
								FXYD2	3.51614	-3.16107	0.790612	-3.99826	6.38098e-05	0.000909354
								AC105339.1	2.36593	-4.70643	1.17737	-3.99741	6.40406e-05	0.000912188
								LINC01287	3.48555	-4.70415	1.17706	-3.99652	6.42792e-05	0.000915133
								DUS4L	3.78954	-2.00295	0.501232	-3.99605	6.44074e-05	0.000916048
								TMED3	24.7694	-1.2342	0.308848	-3.99614	6.43825e-05	0.000916048
								RP11-960L18.1	1.63038	-3.7376	0.935365	-3.99587	6.44572e-05	0.000916302
								PLA2G4E-AS1	1.24414	-4.1522	1.0393	-3.99521	6.46382e-05	0.000917964
								RP11-795F19.1	2.95078	-3.02459	0.757049	-3.99524	6.46276e-05	0.000917964
								SULT1C2	8.23112	-2.06968	0.518089	-3.99484	6.47384e-05	0.000918933
								RP11-760D2.11	3.4888	-5.07363	1.27033	-3.99395	6.49812e-05	0.000921209
								PPP1R17	1.91522	-4.43355	1.1101	-3.99382	6.50179e-05	0.000921209
								SRRM4	7.71702	-4.38481	1.09793	-3.99371	6.50482e-05	0.000921209
								ANKUB1	2.9432	-2.49135	0.623808	-3.99377	6.50306e-05	0.000921209
								ACVR2B	17.7903	-1.3589	0.340264	-3.99367	6.50594e-05	0.000921209
								CEP41	13.1146	-1.61318	0.403975	-3.99327	6.51678e-05	0.000922288
								RUNDC3A-AS1	2.87349	-4.66519	1.16833	-3.99305	6.52282e-05	0.000922326
								CACNA2D4	3.443	-2.54816	0.638151	-3.99303	6.52348e-05	0.000922326
								RP11-68L18.1	2.55055	-3.80437	0.95294	-3.99224	6.54511e-05	0.000923399
								RP11-576I22.2	3.59659	-3.17054	0.794171	-3.99226	6.54472e-05	0.000923399
								HRASLS5	3.78637	-3.11963	0.781437	-3.99217	6.54717e-05	0.000923399
								LOXHD1	5.00793	-2.45192	0.614117	-3.99259	6.53557e-05	0.000923399
								AC092171.4	3.53811	-2.05231	0.514062	-3.99235	6.54224e-05	0.000923399
								TRIML2	2.79495	-5.01984	1.25753	-3.99184	6.55635e-05	0.000924165
								IQSEC3	3.6538	-2.47632	0.620362	-3.99174	6.55905e-05	0.000924165
								CTD-3088G3.6	2.97255	-4.85337	1.21608	-3.99099	6.57969e-05	0.000925637
								RP11-544P1.3	2.64913	-4.6753	1.17144	-3.99106	6.57799e-05	0.000925637
								DDX11-AS1	1.98901	-3.76499	0.943349	-3.99109	6.57699e-05	0.000925637
								PLXNA4	20.1007	-1.60081	0.401116	-3.9909	6.58241e-05	0.000925637
								SLC22A2	4.21537	-4.58757	1.14963	-3.99046	6.59448e-05	0.00092688
								CTB-95D12.1	2.49176	-4.85321	1.21636	-3.98993	6.60916e-05	0.000928489
								AC112229.1	1.87088	-2.88163	0.722292	-3.98957	6.61938e-05	0.000929209
								CDK10	18.7453	-0.752902	0.18872	-3.98952	6.62077e-05	0.000929209
								RP11-393I2.4	2.47352	-2.75094	0.68976	-3.98826	6.65598e-05	0.000933237
								HS3ST3B1	5.42241	-1.5277	0.383041	-3.98835	6.65358e-05	0.000933237
								PRKCQ-AS1	2.74156	-2.38667	0.598531	-3.98755	6.67603e-05	0.000935591
								KAZALD1	3.28063	-2.79697	0.701759	-3.98566	6.72936e-05	0.000942603
								CNTNAP4	1.95466	-4.44572	1.11553	-3.9853	6.73945e-05	0.000943555
								RP5-1139I1.1	2.55778	-5.12233	1.28548	-3.98476	6.75485e-05	0.000944741
								LINC01122	2.34055	-4.82968	1.21202	-3.9848	6.75356e-05	0.000944741
								AC007040.11	4.14423	-3.87612	0.972761	-3.98466	6.7578e-05	0.000944741
								RP11-540O11.8	1.84527	-3.48893	0.875692	-3.9842	6.77078e-05	0.000945633
								TCTE1	2.3846	-4.01142	1.00689	-3.98397	6.77743e-05	0.000945641
								TENM1	7.35313	-1.64727	0.413474	-3.98398	6.77703e-05	0.000945641
								CREB3L3	1.64801	-3.83699	0.963379	-3.98284	6.80953e-05	0.000947333
								MMP11	1.70383	-3.1558	0.792306	-3.98306	6.80345e-05	0.000947333
								AC062029.1	4.04083	-3.12093	0.783523	-3.9832	6.79944e-05	0.000947333
								SLC37A4	8.21157	-1.97256	0.495279	-3.98273	6.81268e-05	0.000947333
								CENPL	5.176	-1.78086	0.44711	-3.98305	6.80353e-05	0.000947333
								PSD4	34.8971	-0.998802	0.250752	-3.98322	6.79866e-05	0.000947333
								RP11-463O12.5	53.3969	-0.690616	0.173394	-3.98293	6.80712e-05	0.000947333
								IRX6	2.32956	-3.04119	0.76382	-3.98155	6.84668e-05	0.000950976
								TTC28-AS1	10.438	-1.38709	0.348385	-3.98148	6.84883e-05	0.000950976
								C3orf36	2.76265	-2.56867	0.645284	-3.98069	6.87153e-05	0.000953666
								AC008703.1	2.74466	-5.07509	1.27518	-3.9799	6.89429e-05	0.000954923
								OPRM1	5.83503	-4.81519	1.2099	-3.97982	6.89679e-05	0.000954923
								CTB-127C13.1	3.46103	-4.2957	1.07929	-3.98013	6.88776e-05	0.000954923
								LINC01447	1.66002	-3.96026	0.994985	-3.98023	6.88497e-05	0.000954923
								GPR182	4.45436	-2.80668	0.705232	-3.9798	6.89724e-05	0.000954923
								SLITRK3	4.24177	-3.43959	0.864295	-3.97965	6.90169e-05	0.000954939
								NDUFAF5	7.70591	-1.04845	0.263458	-3.97957	6.90402e-05	0.000954939
								RP11-1151B14.3	3.0957	-5.07981	1.2766	-3.97917	6.91575e-05	0.000955676
								RP11-159D12.10	4.72661	-4.66611	1.17271	-3.97893	6.92268e-05	0.000955676
								KCNH6	2.34483	-3.63309	0.913071	-3.97898	6.92117e-05	0.000955676
								STOX2	10.7285	-1.31812	0.33126	-3.97911	6.91736e-05	0.000955676
								RP11-576D8.4	4.31619	-5.15166	1.29533	-3.97711	6.97592e-05	0.000961961
								NYAP2	3.73401	-3.01776	0.758797	-3.97704	6.97785e-05	0.000961961
								LUCAT1	7.68286	-1.4638	0.368104	-3.97658	6.99146e-05	0.000963316
								SLC44A5	1.52357	-3.73739	0.940022	-3.97585	7.01273e-05	0.000965695
								PPP1R1C	2.37573	-3.44462	0.866406	-3.97576	7.01546e-05	0.000965695
								RPS3AP5	1.82108	-3.0787	0.774405	-3.97557	7.02117e-05	0.000966018
								TFAP2A	4.12467	-2.44661	0.615437	-3.97541	7.02596e-05	0.000966212
								CYP4F11	3.17062	-3.11286	0.78308	-3.97514	7.03368e-05	0.000966811
								ESRG	2.38657	-4.86272	1.22332	-3.97503	7.03717e-05	0.000966826
								CTC-360J11.4	1.85346	-3.73571	0.939827	-3.97489	7.04106e-05	0.000966897
								RP11-481F24.3	3.16684	-5.58997	1.40638	-3.97472	7.04612e-05	0.00096713
								FAM110B	5.64319	-2.09217	0.526416	-3.97436	7.05683e-05	0.000968136
								NKD1	20.3488	-1.267	0.318808	-3.97419	7.06203e-05	0.000968386
								RP11-15H20.6	6.26471	-2.1076	0.530349	-3.97398	7.0681e-05	0.000968455
								NEURL1B	15.5794	-1.0147	0.255339	-3.97394	7.06928e-05	0.000968455
								RP11-258F1.2	2.16084	-4.16892	1.04927	-3.97316	7.09258e-05	0.000971182
								KLB	4.00353	-2.41442	0.607734	-3.97282	7.10264e-05	0.000972095
								ERICH3-AS1	5.81059	-4.25314	1.07071	-3.97227	7.11918e-05	0.000973895
								OTOG	3.66886	-4.88107	1.22884	-3.97211	7.12401e-05	0.000974039
								AC108676.1	2.33247	-3.50302	0.881928	-3.972	7.12703e-05	0.000974039
								EMX2	2.24855	-4.17999	1.0525	-3.97149	7.14245e-05	0.000975048
								CTA-243E7.4	3.53968	-2.51818	0.634075	-3.97142	7.14461e-05	0.000975048
								METRN	5.06774	-2.00633	0.505186	-3.97147	7.14305e-05	0.000975048
								SHANK2	22.1434	-1.36709	0.344243	-3.97129	7.14857e-05	0.000975122
								VDR	21.1763	-0.789491	0.198805	-3.97117	7.15196e-05	0.000975122
								AATBC	5.08114	-1.93757	0.487938	-3.97093	7.15923e-05	0.000975649
								AC079612.1	3.07464	-4.7145	1.18735	-3.97059	7.16944e-05	0.000976228
								PSG9	2.35976	-4.70592	1.1852	-3.97056	7.17028e-05	0.000976228
								TIAM2	9.93581	-1.8364	0.462522	-3.9704	7.17527e-05	0.000976442
								RP1-65J11.5	1.99642	-4.4356	1.11732	-3.96984	7.19207e-05	0.000977801
								AJ011931.1	1.74533	-4.11166	1.0357	-3.96991	7.18984e-05	0.000977801
								RP6-91H8.5	2.40745	-3.78659	0.953967	-3.96931	7.20822e-05	0.000979533
								CHRNG	2.50896	-4.52096	1.13918	-3.96861	7.22928e-05	0.000981585
								LINC01289	2.2339	-4.43075	1.11646	-3.96858	7.23017e-05	0.000981585
								PLSCR2	1.58459	-3.6438	0.918266	-3.96813	7.24385e-05	0.000982976
								GLB1L2	4.20324	-2.38584	0.601284	-3.9679	7.25081e-05	0.000982991
								PC	6.05378	-1.93743	0.488272	-3.96793	7.24998e-05	0.000982991
								RP11-320N21.1	2.53385	-4.42977	1.11648	-3.96761	7.25967e-05	0.000983727
								TMEM105	1.87364	-3.96283	0.99884	-3.96743	7.26512e-05	0.000983999
								WNT4	3.14582	-3.33718	0.841246	-3.96695	7.27994e-05	0.000985076
								CNNM1	3.09744	-3.23844	0.816355	-3.96695	7.27977e-05	0.000985076
								CALHM1	2.50403	-4.36824	1.1015	-3.96573	7.31716e-05	0.000989179
								YJEFN3	8.49389	-1.17089	0.295248	-3.96579	7.31528e-05	0.000989179
								PLEKHB1	5.1209	-1.69827	0.42827	-3.96542	7.32666e-05	0.000989996
								CTB-58E17.1	2.21187	-2.43822	0.614954	-3.96488	7.34331e-05	0.00099178
								SLC2A4	4.08891	-3.40812	0.859666	-3.96447	7.35595e-05	0.000993019
								RP11-1074O12.1	2.1495	-4.38754	1.10698	-3.96352	7.38516e-05	0.000996492
								RP11-749I16.3	1.92542	-4.24822	1.0719	-3.96325	7.39376e-05	0.000996816
								VARS2	14.626	-1.02545	0.258741	-3.96322	7.39451e-05	0.000996816
								AC012594.1	2.64671	-5.1786	1.30674	-3.96298	7.40196e-05	0.000996883
								PMEL	5.10124	-3.71621	0.937715	-3.96305	7.39975e-05	0.000996883
								MEX3A	6.57678	-2.01958	0.509641	-3.96275	7.40927e-05	0.000997399
								TMEM75	3.93949	-2.20765	0.557176	-3.96221	7.42599e-05	0.00099918
								CTD-2517O10.6	2.09809	-4.32265	1.09111	-3.96168	7.44227e-05	0.0010009
								FSD1	1.99002	-3.23775	0.817402	-3.96102	7.46304e-05	0.00100228
								FAM129C	4.14586	-2.90437	0.733206	-3.96119	7.45769e-05	0.00100228
								SLAIN1	4.99362	-1.26432	0.319183	-3.9611	7.46054e-05	0.00100228
								RP11-273B20.1	2.30966	-2.36357	0.59676	-3.96067	7.47394e-05	0.00100328
[truncated: 3,712 more rows]
