# Supplementary material for: Temporal and spatial heterogeneity of host response to SARS-CoV-2 pulmonary infection
Source: Nat Commun. 2020 Dec 9;11:6319. doi: 10.1038/s41467-020-20139-7 (PMC7725958; doi:10.1038/s41467-020-20139-7)
Supplement: Supplementary file 8 — Source Data [file 41467_2020_20139_MOESM8_ESM.xlsx]

## Sheet: figure 1b
Case	Virus High/Low	Viral load% by RNA ISH
Case 1	High	81.2
Case 2	Low	0.5
Case 3	Low	2
Case 4	Low	0.009
Case 5	High	18.5
Case 6	Low	0.02
Case 7	High	6.2
Case 8	High	23.5
Case 9	High	89.7
Case 10	Low	0
Case 11	High	32.5
Case 12	Low	0.009
Case 13	Low	0.009
Case 14	Low	0.3
Case 15	High	14.3
Case 16	High	5.4
Case 17	Low	0.3
Case 18	High	3.9
Case 19	Low	0.01
Case 20	Low	0
case B	Low	0.01
case C	High	71.6
case D	High	29.4

## Sheet: figure 1e
	Keratin cells / mm2		Napsin cells / mm2
	Virus High	Virus Low	Virus High	Virus Low
case 1	192		174
case 2		335		429
case 3		663		474
case 4		1045		680
case 5	478		183
case 6		198		294
case 7	273		265
case 8	241		208
case 9	1045		139
csse 10		233		72
case 11	176		135
case 12		1884		285
case 13		2102		621
cse 14		1013		126
case 15	1066		159
case 16	81		141
case 17		1606		181
case 18	1755		201
case 19		1332		209
case 20		2362		709

## Sheet: figure 1 c
LOG2(RPM+1)	case1-lung1 LUL	case1-lung2 RML	case1-lung3 RUL	case1-lung4 LLL	case1-heart1		case2-lung1 RLL	case2-lung2 LUL	case2-lung3 RUL	case2-heart1	case2-jejunum1		case3-lung1 LUL	case3-lung2 RLL	case3-heart1		case4-lung1 LUL	case4-lung2 RLL	case4-heart1	case4-heart2	case4-liver1	case4-kidney1	case4-bowel1		case5-lung1 LLL	case5-lung2 RLL	case5-lung3 LUL	case5-lung4 RML	case5-lung5 RUL	case5-heart1	case5-liver1	case5-kidney1	case5-bowel1	case5-adipose1	case5-skin1	case5-marrow1		case6-lung1 LUL	case6-lung2 LLL	case6-lung3 RLL	case6-lung4 RML	case6-lung5 RUL		case7-lung1 RLL	case7-lung2 RML	case7-lung3 LLL	case7-lung4 RUL	case7-lung5 LUL
ORF1a	12.5223	13.3201	12.3422	13.7787	0		4.32355	2.28902	1.8214	0	1.5313		0.37109	1.12125	0		0	0	0	0	0	0	0		4.43896	6.27159	5.15852	4.48121	5.16689	0	2.69539	0	0	0	0	0		0	0	0	2.40769	0		3.53292	2.59882	3.01495	0	6.38961
ORF1b	11.7174	12.2881	11.5598	12.9683	0		5.16489	1.96917	0	0	0.95994		0.37109	0	0		0	0	0	0	0	0	0		3.95261	0	5.11539	3.40608	4.71277	0	0	0	0	0	0	0		0	0	0	0	0		0	3.01455	2.51658	0	5.26069
S	11.0755	11.6036	10.851	12.2635	0		3.98142	0.97952	0	0	0		0.37109	0	0		0	5.9456	0	0	0	0	0		2.03685	0	3.52609	4.17535	3.95901	0	0	0	0	0	0	0		0	0	0	0	0		0	2.59882	3.38467	0	4.73712
ORF3a	8.50151	9.21614	8.42516	9.49147	0		2.38604	1.55759	0	0	0		0	0	0		0	0	0	0	0	0	0		1.02467	0	1.03704	0	1.29583	0	0	0	0	0	0	0		0	0	0	0	0		0	0	0	0	2.50263
E	6.82156	7.84316	7.13819	8.158	0		2.38604	0	0	0	0		0	0	0		0	0	0	0	0	0	0		0	0	1.03704	1.04735	0.978286	0	0	0	0	0	0	0		0	0	0	0	0		0	0	0	0	2.17005
M	9.01295	9.64294	9.09768	9.67295	0		2.65169	0	0	0	0		0	0	0		0	0	0	0	0	0	0		0	0	1.03704	1.04735	1.77623	0	0	0	0	0	0	0		0	0	0	0	0		1.86541	1.00833	1.74894	0	0
ORF6	7.71452	8.64884	7.70674	9.34933	0		1.63859	0	0	0	0		0	0	0		0	0	0	0	0	0	0		1.02467	0	2.22714	2.88761	1.77623	0	0	0	0	0	0	0		0	0	0	0	0		0	0	0	0	2.50263
ORF7a	8.33881	9.10431	8.24515	9.28384	0		3.06998	0	0	0	0		0	0	0		0	0	0	0	0	0	0		0	0	2.22714	1.04735	1.55594	0	0	0	0	0	0	0		0	0	0	0	0		0	1.00833	0	0	3.19654
ORF7b	6.62557	7.20683	6.41658	7.63513	0		0	0	0	0	0		0	0	0		0	0	0	0	0	0	0		0	0	0	0	0	0	0	0	0	0	0	0		0	0	0	0	0		0	0	0	0	2.50263
ORF8	8.01912	8.65292	7.8788	9.05437	0		2.38604	0	0	0	0		0	0	0		0	0	0	0	0	0	0		1.02467	0	1.36627	2.88761	0.570523	0	0	0	0	0	0	0		0	0	0	0	0		0	1.00833	0	0	1.11557
N	10.4876	10.8922	10.4664	11.4053	0		3.77417	0	0.883422	0	0		0	0	0		0	0	0	0	0	0	0		2.03685	0	3.31356	2.66304	3.20884	0	0	0	0	0	0	0		0	0	0	0	0		0	2.59882	1.74894	0	4.60502
ORF10	6.58965	6.59315	6.47905	7.59968	0		2.06019	0	0	0	0		0	0	0		0	0	0	0	0	0	0		0	0	0	0	0.978286	0	0	0	0	0	0	0		0	0	0	0	0		0	0	0	0	1.11557
[truncated: 30 more columns]

## Sheet: figure 1 d
	Duration (days)
case 18	2
case 8	6
case 1	7
case 15	7
case 9	9
csse 10	9
case 5	12
case 3	13
case 17	17
case 2	18
cse 14	18
case 4	20
case 12	20
case 13	21
case 6	23
case 20	23
case 19	27

## Sheet: figure 3 a
LOG2(RPM+1)	case9-lung1 RLL	case9-lung2 RML	case9-lung3 RUL	case9-lung4 LUL	case9-lung5 LLL		case1-lung1 LUL	case1-lung2 RML	case1-lung3 RUL	case1-lung4 LLL		case11-lung1 RML	case11-lung2 RUL	case11-lung3 RLL		case8-lung1 RLL	case8-lung2 RUL	case8-lung3 LLL	case8-lung4 RML	case8-lung5 LUL		case5-lung1 LLL	case5-lung2 RLL	case5-lung3 LUL	case5-lung4 RML	case5-lung5 RUL		case2-lung1 RLL	case2-lung2 LUL	case2-lung3 RUL		case7-lung1 RLL	case7-lung2 RML	case7-lung3 LLL	case7-lung4 RUL	case7-lung5 LUL		case10-lung1 LUL	case10-lung2 LLL	case10-lung3 RLL		case4-lung1 LUL	case4-lung2 RLL		case3-lung1 LUL	case3-lung2 RLL		case6-lung1 LUL	case6-lung2 LLL
IFIT3	8.55764	9.00641	7.92545	9.48773	8.96403		8.04699	8.52066	8.7589	7.13855		9.30433	9.11817	7.97113		9.38066	6.88949	9.53808	9.15876	8.44801		6.74891	4.9774	6.93052	6.44965	6.15652		5.83316	5.51422	4.62368		6.01008	5.68871	5.5192	5.29019	6.46777		4.36863	3.789	4.35973		5.56213	0		6.41254	6.20695		4.91541	4.60862
IFITM3	8.70874	8.89048	8.87885	9.28739	8.83739		9.10118	9.04962	9.04014	8.9597		9.34123	9.16525	9.29168		9.29392	8.70017	9.17326	8.88832	8.80502		8.71059	6.53151	8.54056	8.7296	8.68597		7.99227	7.90728	8.0928		7.41106	8.10931	7.47641	8.11604	8.57948		7.71894	8.11215	7.88874		8.19915	0		7.84606	8.07136		7.66533	6.56358
ISG15	6.58933	7.42293	5.93038	7.32646	6.75052		5.82913	6.54123	6.32884	5.3072		7.69789	6.80226	6.56222		8.11692	6.39205	7.48113	6.82468	5.83033		4.04592	4.02249	4.59362	4.17535	3.86609		3.88151	3.54719	3.36348		4.28584	4.01558	0	3.39677	5.07341		3.81817	3.17223	4.35973		4.03699	0		3.76693	4.61512		3.31871	2.77594
OAS2	8.10221	8.46749	7.66275	8.51894	8.11532		7.05901	7.61106	7.56033	7.08829		8.17128	8.10768	8.21761		8.80145	7.70364	8.70391	8.51339	8.09362		6.04818	4.9774	6.2219	6.11418	5.73841		5.66305	5.76685	5.3767		6.58757	5.74422	5.59163	5.29019	6.34889		4.7661	4.55092	5.43687		5.34482	0		6.12183	6.0622		3.85466	4.60862
IFI44L	9.48992	10.1926	8.68221	9.87994	9.68766		7.34416	8.06158	7.90179	6.98219		9.21233	9.44392	8.79804		9.98965	8.60089	9.85175	9.41767	8.81092		6.52412	4.9774	6.62699	6.66211	6.55661		4.88429	5.54458	5.3767		6.73807	6.16613	6.67988	6.72597	7.22094		2.91698	4.64634	5.73017		5.08887	5.9456		6.76746	6.51573		2.95109	5.39041
IFIT2	7.30404	7.29366	6.41882	7.92629	7.69594		6.79025	7.38429	7.20132	5.11975		8.01843	6.92672	6.88109		8.10564	6.13245	8.42953	8.08547	7.04485		5.80293	4.02249	5.42897	5.48337	5.52703		3.77417	4.48413	4.46719		5.0323	2.59882	4.47574	4.3266	4.38098		3.81817	2.5382	3.80948		4.88893	0		5.74952	5.8434		2.95109	4.60862
IFIT1	7.93029	8.4372	7.6781	8.6557	8.44709		5.80323	6.3929	6.10943	2.54207		8.16496	8.1251	6.79026		8.44677	5.62666	8.59495	8.03262	7.54708		3.74567	4.9774	5.07093	4.84474	4.86461		4.32355	3.76909	2.78936		4.91077	4.92295	4.87447	0	4.7989		4.36863	2.07236	3.63147		4.37989	5.9456		5.106	4.39101		4.55117	4.60862
RSAD2	7.47704	8.21244	6.88361	8.50604	8.254		7.82421	8.35513	8.28649	6.09886		8.90624	8.43556	7.4693		9.24851	5.81566	9.37818	8.90605	8.46681		4.04592	4.02249	5.2411	3.5444	4.57276		3.39386	3.13331	3.58276		6.32753	4.65981	6.16659	4.3266	5.42642		3.81817	4.33875	4.4698		5.75096	0		4.85132	5.65434		2.45651	3.66658
DDX60	7.59189	7.77258	7.59964	8.13904	7.68372		7.10639	7.98593	7.59835	6.53388		8.15861	8.15933	7.37869		8.54185	5.62666	8.43556	7.56649	7.73256		6.29623	4.02249	6.32015	6.22119	6.64317		5.9853	6.10908	6.04539		6.17752	6.35626	5.36244	5.86281	5.17008		0	4.33875	4.4698		4.7775	0		6.39756	6.20695		4.91541	5.39041
IFI44	7.46613	8.38738	7.3219	8.13346	7.87856		5.74997	6.18308	6.16115	5.3072		7.73249	7.32377	6.96654		8.28626	6.26808	8.11317	7.61043	7.25851		6.33372	4.02249	5.91741	6.02246	6.16629		5.24747	4.71518	4.97319		4.46921	5.63099	5.66059	5.86281	5.34593		4.7661	4.0899	3.96793		4.37989	0		6.15783	5.95695		3.85466	3.66658
LY6E	7.45513	8.23374	7.55043	8.40771	8.50379		7.23017	7.93989	7.41877	6.86767		8.46674	8.08114	8.41291		8.72982	7.84051	7.73697	7.61043	7.06474		6.97927	7.11126	6.47319	7.04667	6.60054		6.07849	5.31732	6.314		5.94966	5.71673	5.08982	6.27164	6.62952		5.73934	4.9752	5.38162		8.02714	8.24868		6.99351	6.78539		6.14114	3.66658
STAT1	9.06746	9.42898	8.75642	9.55506	8.99403		8.76911	8.88583	9.1846	8.71668		9.50028	9.47823	9.18876		9.5273	8.37911	9.53528	9.29738	8.92139		9.02612	5.54702	9.08005	8.71136	8.98147		8.26926	8.08818	7.93741		7.94758	8.13549	6.8955	7.34918	8.38674		6.05586	6.71681	6.47394		8.52657	5.9456		8.89452	8.64609		6.73455	6.37311
UBE2L6	6.58933	6.9774	6.51316	7.01651	6.98766		7.97106	8.09197	8.15873	7.4081		6.77289	7.16437	6.90293		7.54572	6.13245	7.28129	7.26124	7.03481		6.80337	0	6.43862	6.414	6.33182		6.61803	6.08863	6.28303		5.24838	5.37376	4.75341	5.86281	5.42642		5.33328	5.91424	6.01069		6.20306	0		6.18135	6.08736		5.20598	3.66658
MX1	9.21159	9.78937	8.71979	10.0029	9.63469		6.83952	7.76232	7.86327	7.03622		9.53744	9.3094	9.10644		10.255	8.85901	10.1846	9.67208	8.96965		7.02583	5.95432	7.24759	6.69218	6.9166		6.16603	5.81745	5.69167		7.61937	7.24532	7.10795	5.29019	6.98885		5.55055	5.56935	5.5414		7.03266	7.92794		7.47949	7.16206		4.80391	5.17374
EPSTI1	7.79734	8.06969	7.45264	8.40075	7.89984		7.3779	7.66865	7.79124	6.67679		7.73249	8.44946	8.10905		8.96635	7.25869	7.98743	8.07505	7.22355		7.29654	5.54702	6.45601	6.89975	6.77681		5.9853	5.98176	5.71506		7.36553	6.61636	6.30226	6.85036	6.44862		4.36863	5.36008	5.73017		5.75096	5.9456		6.83203	6.75431		1.69797	4.91868
CMPK2	5.97126	6.99414	5.51753	7.00433	6.92676		4.93285	5.93746	4.77933	5.3072		6.2353	6.31767	6.29124		7.07663	4.84105	6.56817	6.05437	5.89841		2.8494	0	4.46208	2.88761	3.41971		1.0404	2.28902	1.8214		5.0323	3.33689	4.47574	0	4.20961		0	3.17223	2.08922		5.08887	0		3.53105	3.91688		1.69797	4.60862
C1R	9.43504	9.43818	9.98104	10.2647	9.88733		10.4999	10.2259	10.4906	10.079		10.0421	10.0523	10.0252		9.01537	9.85746	9.31087	8.76414	9.02399		9.47513	8.32768	9.65803	10.1925	9.47594		9.2545	8.6099	9.09907		8.54598	8.80774	7.76966	8.61408	9.71812		8.38881	8.39232	8.79873		8.67387	7.51487		9.11126	8.91907		9.68774	8.72159
XAF1	7.20253	7.84819	6.75437	7.50568	7.79014		6.90918	7.74713	7.6077	7.18712		8.09355	7.6348	8.35863		8.18277	6.39205	7.50427	7.35893	6.76994		6.29623	5.54702	5.85322	6.15794	6.24221		5.47018	5.24522	5.34707		6.41951	5.68871	3.92284	6.08166	5.94658		4.36863	4.0899	5.13665		4.99236	5.9456		5.87018	5.58539		5.11547	3.66658
HERC6	6.39595	7.19575	6.31787	7.06424	7.19127		4.29405	5.03776	4.64046	2.54207		7.09883	6.82376	6.58941		7.00562	5.15287	7.24053	6.27062	4.92239		3.62988	0	4.39152	3.5444	4.35067		2.06019	4.20887	3.58276		4.28584	4.01558	3.38467	4.3266	3.36938		3.81817	2.88977	3.19187		3.58629	0		4.50503	3.91688		3.61143	3.66658
OAS3	8.27468	9.11371	7.74281	8.95848	8.61092		7.16859	7.92646	7.50135	7.18712		9.31578	8.74261	8.84956		9.44917	8.37911	9.02114	9.06713	8.30485		5.80293	5.54702	5.3933	5.17801	5.52703		5.39969	5.41913	5.04877		7.16752	6.58629	6.83711	7.16979	6.86435		5.33328	4.73585	6.04665		6.28683	0		6.42737	6.29597		5.65471	4.91868
SAMD9L	8.22377	8.42491	7.58343	8.6122	8.60445		8.58523	9.01197	9.29869	8.36215		8.48715	8.88748	8.59835		9.53991	7.32241	9.20539	8.86432	8.60564		7.24828	6.53151	7.23253	7.14781	7.38695		6.98595	6.88983	6.57911		7.47677	7.61644	6.16659	6.96488	6.96209		6.31527	6.09425	6.27606		5.08887	6.93385		7.3454	7.34006		4.68307	4.21317
LGALS3BP	7.68892	8.26856	8.47806	8.86556	8.59795		8.76442	9.08933	9.00519	7.92012		8.64532	8.40021	8.66377		8.31592	8.34883	7.97919	7.09593	7.41388		7.69974	7.11126	7.43028	7.7148	7.77662		7.65673	7.63138	7.40177		6.73807	6.83665	6.21324	7.58232	7.54319		6.31527	6.42547	7.07105		8.32337	7.92794		7.6619	7.42144		6.82301	6.65014
B2M	11.4137	11.6674	11.7592	11.8571	11.7595		11.1612	11.1001	11.5263	11.5092		11.1072	11.4125	11.2982		11.613	11.4698	11.5429	11.4176	11.432		11.4939	10.7646	11.0878	11.103	11.1769		11.0505	10.8694	10.6294		10.5121	11.2875	10.5578	11.225	11.025		10.1396	10.3683	10.6403		10.1289	8.73275		11.0172	11.2217		9.96869	9.19456
IFI27	7.58182	8.19082	7.41648	8.08221	7.38484		7.04139	6.8134	7.12523	6.98219		7.80744	7.79578	8.2263		8.16115	5.15287	7.68728	7.71476	7.43695		7.02583	5.54702	6.58017	6.76474	6.84536		5.36312	5.28172	4.89343		6.87434	6.67466	6.50339	6.08166	6.05182		6.53507	5.41531	6.21415		6.64529	5.9456		6.57227	6.81581		5.7176	5.74532
HLA-A	9.33365	10.0255	10.0845	10.3081	10.2338		10.1768	9.98974	10.083	9.7718		8.86785	9.42294	9.69679		10.2422	10.113	9.62246	9.71296	9.62905		10.2473	10.1609	9.84539	10.1819	10.0609		9.54107	9.39968	9.41155		9.12624	9.25738	8.19859	9.18606	8.99687		8.10963	7.89619	8.84031		9.40318	9.24631		9.97266	10.0846		8.59635	7.83996
USP18	5.3191	5.23909	4.40843	5.5122	5.59145		3.97933	3.98066	3.62534	3.95165		4.56555	4.79771	4.70999		5.72423	0	5.42254	4.36034	3.9692		3.36604	0	3.92621	3.67062	3.2826		0	3.28485	2.1306		4.46921	1.00833	1.74894	0	2.50263		0	1.38011	0		4.2186	0		3.5672	0		0	2.77594
DDX58	7.37575	8.12394	7.07362	7.75872	7.83502		6.57134	7.32412	7.27359	6.19699		7.93918	7.45358	7.02746		8.24575	5.62666	8.66336	7.54401	6.86374		5.17684	5.54702	5.2004	5.6148	5.08679		5.69283	5.31732	5.34707		5.94966	5.82367	5.27716	5.29019	6.42922		4.7661	5.11522	5.06831		5.08887	0		6.00148	5.87264		4.80391	4.21317
IDO1	3.17836	4.33051	3.16186	4.67226	2.9991		8.02921	8.97005	8.87573	8.20593		5.02232	6.40586	5.57741		6.51984	2.98466	5.64706	5.28918	5.54902		5.3331	0	4.06869	4.73344	4.12863		3.39386	3.28485	4.09171		5.75152	4.33771	3.38467	3.39677	5.42642		0	1.38011	2.08922		4.03699	0		4.38863	4.30784		1.69797	3.66658
MX2	7.92233	8.59368	7.17089	8.52322	8.09701		5.05205	5.50337	5.36884	3.41257		8.15224	7.75159	7.83006		8.78033	6.80279	8.76266	7.79944	6.97301		5.95502	4.9774	5.74418	5.7919	5.91115		5.16489	4.60428	5.71506		7.36553	5.18608	6.21324	5.86281	3.66312		3.81817	2.5382	2.90888		4.7775	0		5.57408	5.95695		3.85466	5.57875
IFIH1	6.6676	6.96046	6.59093	7.52287	6.96764		6.81898	7.23978	7.78301	7.08829		7.70662	7.58531	6.18828		8.02415	6.26808	7.86763	7.53644	7.04485		5.53972	0	5.68641	5.6148	5.96816		4.39775	5.38598	5.15521		6.06808	6.14566	5.27716	6.43949	6.126		6.31527	4.55092	5.9738		4.37989	0		5.72572	4.92523		3.61143	4.60862
ZNFX1	8.19763	8.25473	7.93826	8.37496	8.20354		7.86486	8.26198	8.31531	6.92607		8.69002	8.68503	8.29398		8.6389	7.49825	8.6989	8.38857	7.89133		7.7069	7.39887	7.60415	7.80702	7.62888		7.44556	7.43471	7.53915		7.67642	7.22595	7.78518	5.86281	7.54319		6.19139	5.87538	6.64793		7.91314	8.51093		7.79362	7.66648		6.57389	7.83996
PSMB8	5.84221	5.86685	5.62707	6.35953	5.91785		6.24937	7.09124	6.68741	6.28887		5.57345	6.12328	6.22342		6.08728	5.62666	6.07563	5.87386	5.57698		6.3521	4.9774	6.04931	5.6148	6.40796		6.05575	5.00441	4.93386		5.14438	5.5081	4.62124	3.39677	5.2161		2.91698	2.88977	4.4698		5.26445	5.9456		6.14593	5.8434		5.29114	3.66658
SERPING1	10.0314	10.1028	10.6271	10.7588	10.4129		11.0508	10.5596	10.9879	10.416		10.2203	10.2755	10.0742		9.21742	9.20165	9.78246	9.6371	9.80784		9.91307	7.52369	9.87882	10.6772	9.8944		9.88536	9.53055	9.19784		8.33776	9.70134	8.60074	9.03695	10.1172		8.86492	9.15081	9.54387		8.49169	6.93385		9.62849	9.40264		8.83485	7.98023
PSME1	7.12142	7.39799	7.33487	7.95822	7.72007		8.37883	8.01159	8.71198	7.73651		8.2688	8.56249	7.90773		8.18277	7.32241	7.9542	8.17109	8.36222		8.06555	5.95432	7.78362	8.09848	7.91352		8.0794	7.4428	7.18439		6.54735	7.66039	7.00563	6.08166	7.45		5.73934	6.55408	7.12252		7.23602	5.9456		7.88238	7.96679		6.95935	6.73181
PARP14	9.49261	9.92214	9.17604	9.82472	9.49132		9.7462	10.0728	10.1849	9.58506		10.4179	10.1994	9.848		10.5347	9.62453	10.3228	10.4145	9.91169		9.24114	8.25751	9.07724	8.94476	9.14491		9.00732	8.91593	8.66403		9.01269	9.23333	8.60949	8.87064	9.30964		8.41675	8.5175	8.50114		9.06646	8.73275		9.2463	9.1781		7.83092	6.37311
MT2A	7.87363	7.88456	7.76695	8.13904	8.02134		8.26291	8.88583	8.68573	8.5031		8.5945	8.2335	7.4693		7.79067	6.71054	8.6989	8.36311	8.16905		8.00874	8.32768	8.14971	8.33131	7.95641		8.19837	7.81068	8.23307		7.19381	7.15605	7.0577	7.34918	8.87668		4.7661	5.75208	6.71652		7.63807	0		5.77292	5.27095		6.5395	6.15362
TRIM21	5.54326	5.63033	5.26982	6.33055	5.74046		6.02566	6.48738	6.85382	6.37525		5.85045	6.64204	6.15226		6.21868	3.89052	6.38083	6.44252	6.14251		5.53972	4.9774	5.46378	5.67628	5.46501		5.36312	5.31732	4.97319		5.14438	4.26367	4.98616	0	3.79023		4.36863	3.40834	4.11069		4.7775	0		5.89884	5.62028		3.31871	4.60862
STAT2	7.73509	8.70464	7.62627	7.9708	8.20354		7.6093	8.35513	8.17769	7.36653		7.99011	7.98898	8.07097		8.85629	7.25869	8.44156	7.61763	7.23237		7.51627	7.39887	7.85747	7.75097	7.57852		7.1344	7.29885	6.79203		7.65765	6.93534	5.90756	6.43949	7.32958		5.33328	5.87538	6.33542		7.25694	5.9456		7.34019	7.57161		6.9331	6.56358
HLA-B	10.4228	10.917	10.9679	11.1283	10.9143		10.9386	11.1016	10.9332	11.0225		10.2697	10.3552	10.4622		11.0057	10.2504	10.6255	10.5124	10.5789		10.7062	9.39244	10.4213	10.5057	10.5897		9.91409	9.98254	10.0107		10.0728	10.4185	9.66332	10.4633	10.2447		8.59845	8.56712	9.10623		10.1374	7.51487		10.4153	10.6582		9.05781	7.94642
IFI35	5.11075	6.30283	5.03559	6.10952	5.8755		5.57117	6.2918	5.45425	4.90426		5.71859	6.08817	6.11532		5.89111	0	5.76672	5.32479	3.9692		5.17684	0	4.8254	4.2581	4.54305		4.07485	4.76759	3.77307		4.91077	3.33689	3.01495	0	3.52371		2.91698	2.5382	4.66754		4.88893	0		4.50503	4.68271		3.61143	2.77594
CXCL11	1.22782	1.97872	2.20588	2.4209	4.67143		5.44281	5.99005	5.97139	5.3072		5.97127	4.15043	4.10286		4.63059	0	5.21378	3.87556	0		1.02467	0	2.38075	2.39696	0.570523		1.0404	1.55759	0.883422		3.15884	1.59606	1.74894	0	4.0151		0	0	0		2.43414	0		3.05888	2.17825		0	2.77594
PARP12	6.50657	6.96046	6.27812	6.86305	6.40837		6.1542	6.3929	6.18634	5.62183		6.9001	6.78044	7.0472		7.02969	6.26808	7.35951	6.81219	5.83033		5.13498	4.9774	5.2209	5.30021	5.33235		5.07728	4.76759	5.34707		5.0323	6.33833	5.78936	4.88739	6.36939		5.07738	4.64634	3.96793		5.9179	5.9456		5.38449	4.80906		4.68307	4.60862
ADAR	9.20176	9.38839	8.99784	9.50621	9.2139		9.18483	9.59706	9.47252	8.87329		9.57368	9.64151	9.20643		9.95551	8.62636	9.68202	9.69776	9.4629		8.37521	7.26222	8.43269	8.41935	8.47009		8.50574	8.71707	8.56131		8.09435	8.78476	8.24424	8.81065	9.07073		7.806	8.08686	8.53318		8.12142	5.9456		8.4671	8.61182		8.63759	7.68456
RNF213	10.1141	10.7422	9.99336	10.2963	10.3033		10.8251	11.4461	11.4321	11.1258		11.0397	10.7928	11.1325		11.2934	10.4347	10.7138	10.1734	9.93618		10.7284	10.2175	10.386	10.5454	10.4416		10.2281	10.1816	10.0966		10.1215	10.3442	9.36578	9.69753	10.2871		9.4556	8.92681	9.2635		10.4346	8.92497		10.3833	10.4785		9.78637	9.16547
JAK2	6.54854	7.05923	6.94413	7.14969	6.77377		7.46144	7.51564	7.59835	7.18712		6.93022	7.49437	6.94565		6.95627	5.40913	7.59329	6.74807	7.05483		6.38819	4.9774	6.93052	6.20042	7.13147		6.40066	6.40217	6.04539		5.24838	6.7307	5.96322	6.08166	6.93484		6.42936	6.19238	6.01069		5.9179	0		6.43717	6.70641		5.77785	5.17374
EIF2AK2	8.9588	9.19922	8.7321	9.33194	8.7754		8.13789	8.28846	8.26892	7.08829		8.89864	8.70255	8.45047		9.00327	7.32241	9.57133	9.3174	8.75999		6.894	7.11126	7.68012	7.51894	7.45234		7.62618	7.36838	7.2579		7.31852	7.42591	6.8666	7.50872	7.70522		7.71894	8.32901	8.49464		6.32696	5.9456		7.59344	7.06409		6.79412	6.88245
C1S	0	3.83151	0	0.627027	0		1.68974	2.14155	2.86796	0		0	0	1.48442		0	0	1.95936	0.983301	0.938382		1.61777	4.9774	1.36627	2.88761	1.96731		1.0404	1.55759	0.883422		4.28584	2.59882	5.44295	5.29019	0		3.81817	0	0		2.92726	6.93385		1.30255	2.51132		3.31871	4.21317
IL15RA	5.41298	4.43229	5.09781	5.34836	3.72697		6.39177	7.00444	7.003	5.11975		6.16103	5.89856	6.15226		5.8376	2.98466	5.80449	6.01131	4.92239		4.85457	4.02249	5.37513	5.58305	5.8518		5.12175	4.35305	4.76485		5.0323	4.87402	5.18653	4.3266	5.53932		0	2.07236	4.66754		4.2186	0		4.9367	5.03274		5.65471	4.21317
SP110	6.52771	7.30712	6.43095	7.33621	7.15632		7.20862	7.23978	7.30841	6.86767		7.15092	7.07753	7.24827		7.73322	6.61199	7.16993	7.72811	7.18773		6.25773	5.95432	6.60377	6.37745	6.44859		6.30749	6.20722	6.15206		6.66478	6.58629	5.96322	5.86281	6.82034		4.7661	6.25428	5.38162		5.9179	0		6.63748	6.70641		5.11547	6.65014
IRF7	5.11075	6.21986	5.32288	5.72017	6.0758		5.15396	5.67378	5.27806	5.62183		5.49501	5.85745	6.88109		7.22988	4.44269	5.80449	5.25268	3.88222		4.04592	5.54702	4.31733	4.61283	3.9133		4.32355	3.76909	4.67229		5.43627	4.53946	2.51658	5.29019	5.46505		5.33328	4.21968	2.90888		4.65674	0		4.32671	4.46965		3.31871	2.77594
LAP3	7.72597	8.05381	7.37939	8.1529	8.15126		9.03594	9.0056	9.39093	8.97361		7.87093	8.31167	8.20007		8.42879	6.71054	8.32293	8.52874	7.94597		7.63364	6.27159	7.36733	7.7438	7.2092		7.29835	6.55909	6.5272		7.65765	7.38283	7.0577	6.43949	8.12256		7.806	7.81636	8.24665		7.23602	0		7.2176	7.48907		6.31389	5.39041
BST2	7.34034	7.57533	6.96097	7.73679	7.15632		8.59281	8.85781	8.63176	8.44437		7.42923	7.69438	7.66093		8.16115	6.39205	7.24053	7.55904	7.24985		6.94334	5.95432	6.39419	6.63139	6.54916		6.86036	6.55909	6.75866		5.94966	6.77135	6.06848	6.08166	7.01511		7.11484	7.19832	7.76467		5.69072	5.9456		6.56334	7.02557		6.76465	6.56358
APOL6	8.31171	8.49715	8.08755	8.51035	8.27858		9.11704	9.37533	9.61842	8.42425		8.63164	9.10506	8.73247		8.62317	7.32241	9.30099	9.24258	8.79315		8.13622	7.52369	8.19961	7.67016	7.94226		7.62618	7.61716	7.43736		7.73129	8.0987	7.15651	7.07097	8.5073		8.52336	8.47263	8.76134		7.03266	0		8.08142	7.66648		7.40372	7.36438
PSME2	6.08972	5.54201	5.84226	6.52217	6.28438		7.4877	7.49759	7.68923	7.56335		7.38642	7.61027	7.0472		7.61096	3.89052	6.88265	6.84934	6.23317		7.10385	4.9774	6.73066	6.96279	6.57874		6.34548	5.98176	5.95004		6.73807	6.3018	4.98616	6.43949	7.04091		4.7661	4.89975	5.63887		5.69072	5.9456		6.54986	6.43963		5.77785	5.57875
TAP1	5.80806	6.67919	6.38179	6.72881	6.70288		7.95468	8.40439	8.08031	8.20593		7.11203	6.88641	7.4693		7.80468	5.15287	7.37214	6.76113	7.07458		6.95542	5.95432	6.17015	6.06905	6.53413		5.60158	6.31681	5.88966		7.4333	6.97068	6.06848	6.08166	7.43061		4.36863	2.88977	4.92108		6.20306	6.93385		6.50862	6.1603		5.20598	3.66658
CMTR1	6.27615	6.96046	6.09196	6.46997	6.84133		5.66622	6.3126	5.02244	5.62183		6.72215	6.25574	6.5345		6.90516	6.13245	6.16547	5.8977	6.33494		5.82942	5.54702	6.01451	6.11418	6.00131		5.0314	5.41913	5.93019		5.67893	5.22562	4.87447	5.86281	4.7989		3.81817	3.61119	4.92108		6.85194	6.93385		6.07865	5.81356		5.83569	3.66658
NMI	4.86714	6.19111	5.60582	6.29097	5.83188		5.99395	5.88289	5.71871	6.37525		5.68365	5.77154	5.13598		6.55342	4.84105	5.76672	5.55208	6.06564		5.00157	0	5.48087	5.13486	5.72524		5.50417	5.20777	5.08513		3.8297	5.40854	1.74894	4.3266	4.85814		3.81817	5.70852	5.26433		4.03699	5.9456		5.69338	5.47535		3.85466	2.77594
PLSCR1	7.58182	7.42293	7.07362	7.93915	7.22539		7.62566	7.41346	7.7664	7.73651		7.7993	7.87	7.68634		7.98777	7.32241	8.22882	7.9889	7.55414		6.95542	6.27159	6.86042	6.86056	6.89912		7.0791	7.06757	7.15048		6.4634	7.5479	7.08304	6.72597	7.488		5.55055	7.49603	7.2044		5.34482	0		6.85414	6.75431		5.77785	4.91868
GBP4	6.08972	6.85444	6.29149	6.80102	6.65362		9.17476	9.84202	9.8389	9.33862		7.97574	8.74261	8.05155		8.34497	6.50621	8.12814	8.5922	8.44422		6.95542	0	6.58808	6.67722	6.76399		6.93702	5.93669	5.805		7.41106	7.52432	6.21324	6.72597	8.72183		5.07738	4.64634	5.89707		7.27756	0		7.51463	7.46048		4.91541	4.91868
WARS1	8.22377	8.52045	8.04081	8.82803	8.47572		11.0498	11.3756	11.5694	11.1038		10.0896	10.3403	9.70303		9.96178	7.75072	10.2681	9.84603	9.69753		9.00884	4.9774	8.92319	9.10425	8.88114		8.28401	8.60631	8.16251		8.48341	8.73082	7.43764	7.8441	9.86796		8.49744	9.28289	9.4959		8.77887	7.51487		8.815	8.91556		7.95355	7.51037
PSMA3	5.87557	6.32946	6.34378	6.53916	5.59145		5.74454	5.85481	6.0282	6.98219		6.30592	6.5928	5.46444		6.21868	4.44269	6.45396	6.7349	6.31847		5.90608	4.02249	6.2117	5.92451	5.95693		5.93635	5.9594	5.82663		5.24838	6.10383	5.36244	4.3266	5.42642		4.7661	6.06	5.26433		4.03699	5.9456		5.9613	6.18381		4.24454	2.77594
PNPT1	6.061	5.63033	6.06106	6.4788	5.69248		5.00736	5.60801	4.64046	5.75666		6.08274	6.43409	5.68216		6.45023	5.40913	7.0649	6.17632	5.83033		4.63189	0	4.71416	4.89733	4.79069		4.39775	5.28172	4.62368		4.63188	5.06051	5.5192	5.60473	5.57507		3.81817	5.79436	4.7571		3.29408	0		5.06865	4.80906		4.40599	2.77594
TNFSF10	6.79512	6.75972	6.81118	7.19863	7.24215		7.37262	7.1269	7.78301	7.32373		7.13807	7.98898	7.43973		8.37346	6.50621	8.33589	7.97216	8.01403		6.02545	4.9774	5.95459	5.92451	6.33182		6.48818	6.54414	5.96962		6.62669	6.98226	6.30226	6.43949	6.93484		5.33328	4.0899	4.35973		6.82417	5.9456		7.14471	7.41152		4.91541	5.57875
SAMHD1	8.76769	8.81239	8.79449	8.80715	9.00389		8.96176	8.84359	9.17834	9.38099		8.47698	8.77056	8.74462		9.11993	8.74737	8.93008	8.68416	8.31319		8.55262	9.71394	8.5159	8.6966	8.09082		8.69053	8.62418	8.45072		7.58005	8.29733	7.60446	7.07097	8.02899		7.76313	7.38973	7.10556		8.96203	10.9227		8.10774	8.08391		7.71241	7.76435
[truncated: 12 more columns]

## Sheet: figure 3 b
LOG2(RPM+1)	case9-lung1 RLL	case9-lung2 RML	case9-lung3 RUL	case9-lung4 LUL	case9-lung5 LLL		case1-lung1 LUL	case1-lung2 RML	case1-lung3 RUL	case1-lung4 LLL		case11-lung1	case11-lung2	case11-lung3		case8-lung1 RLL	case8-lung2 RUL	case8-lung3 LLL	case8-lung4 RML	case8-lung5 LUL		case5-lung1 LLL	case5-lung2 RLL	case5-lung3 LUL	case5-lung4 RML	case5-lung5 RUL		case2-lung1 RLL	case2-lung2 LUL	case2-lung3 RUL		case7-lung1 RLL	case7-lung2 RML	case7-lung3 LLL	case7-lung4 RUL	case7-lung5 LUL		case10-lung1	case10-lung2	case10-lung3		case4-lung1 LUL	case4-lung2 RLL		case3-lung1 LUL	case3-lung2 RLL		case6-lung1 LUL	case6-lung2 LLL
SFTPB	10.4617	9.72313	10.2016	10.0614	9.71493		10.3989	10.7073	10.9995	11.0815		11.1357	10.3644	11.7746		11.9008	11.9091	9.94772	10.3958	10.7605		11.0981	10.0819	10.9924	10.4319	11.1461		11.0229	11.6943	11.3473		9.19943	10.8992	10.4353	10.0744	9.37954		12.2535	12.34	11.8097		12.0942	8.24868		11.7244	11.5572		10.0565	9.78828
SFTPC	6.08972	1.97872	5.44758	3.81405	3.52262		4.50161	2.96804	3.46995	4.90426		6.08274	4.00742	6.74261		8.31592	8.85901	6.86488	8.65299	8.98016		7.40619	7.84405	5.41125	5.51737	6.11673		4.39775	6.48276	5.91007		6.22928	8.0664	8.16337	7.16979	5.91902		10.6672	10.2649	9.18095		10.5704	9.73106		8.7827	9.75636		7.69689	5.74532
SFTPA1	9.86278	7.5186	9.61946	8.8939	8.48279		8.22243	7.20683	7.71542	9.77974		8.48207	8.78707	10.0742		11.9138	11.4342	8.41739	9.33496	9.86283		10.2163	9.29072	9.39159	9.10425	9.7876		9.70714	10.5162	10.3567		9.23784	10.6873	10.1862	9.85432	7.58763		12.1881	12.5681	11.9487		11.9926	11.382		11.3636	11.4431		8.72436	8.74144
SFTPA2	9.60628	8.03775	9.5927	8.71857	8.76384		8.71941	7.30349	8.12005	10.1963		9.00861	9.12251	10.4877		12.3432	11.8455	9.00905	9.6371	10.187		10.9338	10.6732	9.98448	9.79006	10.2095		10.2141	10.8702	10.5912		9.74854	11.0003	10.4837	9.80904	8.56177		12.5357	12.9654	12.2908		12.147	12.6904		11.6878	11.8306		9.12893	9.481
MUC3A	5.05359	5.44793	4.13933	4.73259	3.28448		6.2835	6.65958	6.25935	5.62183		3.29568	5.42277	5.9573		5.46664	5.81566	5.68806	6.25224	5.68372		3.85285	5.54702	5.61078	4.54853	4.41769		5.83316	5.20777	3.10479		7.88441	6.22584	7.60446	6.96488	3.52371		5.90626	5.83544	5.26433		4.88893	7.92794		4.14729	5.03274		3.61143	7.64294
MUC5AC	5.36681	1.97872	1.66363	1.89604	4.56887		2.15061	3.75617	2.25707	2.54207		1.81554	4.39986	2.67675		4.01142	3.89052	9.26079	0	2.22204		2.03685	4.02249	0	2.66304	0		5.39969	2.77207	1.42733		5.52177	3.9224	4.87447	5.86281	4.73712		5.33328	6.16041	0		2.43414	0		0.665992	6.55233		5.65471	6.80909
MUC5B	5.80806	4.33051	4.35848	4.32577	4.20848		3.62436	3.75617	2.59461	4.65083		3.29568	3.46663	5.68216		3.56134	5.81566	11.6602	4.21612	5.00705		6.13569	7.11126	5.72996	7.81387	3.04892		6.18711	5.79237	4.809		5.14438	5.87431	5.78936	6.96488	8.72581		4.36863	8.5175	4.7571		4.7775	5.9456		4.26202	7.18555		10.3745	8.9088
MUC6	3.17836	3.83151	1.66363	0	3.52262		2.08331	3.87277	0	2.54207		2.86786	3.67026	3.32052		2.41198	2.98466	3.94902	0	0		2.62585	6.27159	2.05521	1.04735	2.86904		2.06019	2.55067	3.58276		6.01008	3.71578	5.84967	5.86281	0		4.36863	4.21968	3.63147		2.92726	0		1.74271	1.74446		0	6.37311
MUC7	0	1.30493	0	0	0		0	0	0	0		0	0	0		0	0	1.28951	0	0		0	0	0	2.07046	0		0	0	0		5.14438	1.00833	4.3139	5.29019	1.73708		2.91698	1.38011	0		0	0		0	0		1.69797	4.60862
MUC12	1.22782	2.78301	2.20588	1.06265	2.64299		2.49935	2.47244	2.25707	4.34319		1.1763	4.00742	0		0	2.98466	1.95936	0.983301	0		0	4.9774	0	0	0		0	0	0		6.32753	2.59882	6.01681	4.3266	1.11557		5.55055	2.5382	1.39374		1.67907	0		0.37109	2.17825		2.95109	4.91868
MUC13	0	1.30493	0	0	1.45878		0.265871	1.09589	0	0		1.1763	2.12157	0		0	0	1.95936	0	0		0	0	2.38075	1.04735	0		0	0	0		4.46921	2.82161	2.51658	3.39677	1.11557		0	1.38011	0		0	0		0	1.12125		0	3.66658
MUC17	0	1.97872	0.784681	0	1.45878		0	0	0	0		0	2.94549	0		0	0	0	0	0		2.03685	0	0	0	0		0	0	0		6.54735	3.1847	5.96322	6.08166	1.11557		2.91698	0	0		1.67907	0		0	0		2.45651	4.21317
MUC19	0	1.97872	0	0	2.16912		0.684446	0	0	0		1.1763	3.67026	0		1.66039	0	1.28951	0	0		0	0	0.609763	1.04735	0.978286		1.0404	1.96917	1.42733		7.11346	3.71578	5.96322	6.43949	0		0	1.38011	1.39374		0	5.9456		2.17631	2.51132		2.95109	6.95226
MUC21	2.94685	1.30493	2.59907	1.06265	1.45878		1.14677	0	0	0		0	2.12157	0		0	0	1.28951	1.97488	0		2.36121	0	3.06421	2.66304	1.96731		3.39386	2.96397	2.78936		4.07572	3.82279	3.38467	5.29019	1.73708		2.91698	2.5382	2.55649		0	0		3.6369	1.74446		0	0
MUC22	0	0	0	0	0		0	0	0	0		0	0	0		0	0	0	0	0		0	0	0	0	0.570523		0	0	1.8214		5.14438	1.00833	3.6787	0	0		2.91698	0	1.39374		0	0		0	1.12125		1.69797	4.91868
[truncated: 12 more columns]

## Sheet: figure 4 a
LOG2(RPM+1)		case9-lung1 RLL	case9-lung2 RML	case9-lung3 RUL	case9-lung4 LUL	case9-lung5 LLL		case1-lung1 LUL	case1-lung2 RML	case1-lung3 RUL	case1-lung4 LLL		case11-lung1 RML	case11-lung2 RUL	case11-lung3 RLL		case8-lung1 RLL	case8-lung2 RUL	case8-lung3 LLL	case8-lung4 RML	case8-lung5 LUL		case5-lung1 LLL	case5-lung2 RLL	case5-lung3 LUL	case5-lung4 RML	case5-lung5 RUL		case2-lung1 RLL	case2-lung2 LUL	case2-lung3 RUL		case7-lung1 RLL	case7-lung2 RML	case7-lung3 LLL	case7-lung4 RUL	case7-lung5 LUL		case10-lung1 LUL	case10-lung2 LLL	case10-lung3 RLL		case4-lung1 LUL	case4-lung2 RLL		case3-lung1 LUL	case3-lung2 RLL		case6-lung1 LUL
Viral Entry	ACE2	0	0	1.96008	1.39678	1.45878		2.15061	2.74142	1.17636	0		1.1763	2.12157	0		0	0	1.28951	0	0		2.03685	0	3.7113	2.88761	3.66009		2.38604	0	2.60133		5.0323	2.59882	4.47574	0	0		2.91698	1.38011	0		1.67907	0		1.46466	1.12125		0
Viral Entry	TMPRSS2	3.55299	4.52736	3.47482	5.02565	3.72697		4.7712	4.17487	3.62534	5.11975		4.71145	4.61246	5.57741		4.75126	3.89052	3.80736	4.82556	3.78966		4.04592	0	4.4961	4.41061	4.79069		3.88151	5.20777	5.4342		4.07572	4.18562	3.92284	5.60473	5.26069		6.31527	4.55092	4.7571		5.42095	6.93385		5.31178	5.08363		5.44772
Viral Entry	BSG	6.91228	6.57176	6.75437	6.82199	6.98766		7.50548	7.75475	7.18891	6.98219		6.61496	6.68967	7.37869		6.90516	6.39205	6.19421	6.69465	6.39901		7.32475	7.63856	7.33008	6.87374	7.38276		7.35533	7.52121	7.56513		6.27924	6.50828	5.84967	6.08166	6.83516		6.19139	6.57848	6.30605		8.07505	5.9456		7.32443	7.39146		7.17636
Macrophages	CD163	10.1036	10.4689	10.696	10.6991	10.6401		9.52985	7.69264	9.19704	7.97648		9.00507	8.74261	9.5488		10.0702	9.25161	8.57869	8.30636	8.0444		10.8715	9.14287	10.2722	10.5371	10.6502		11.5148	10.7917	10.8521		9.66173	10.1663	9.37093	9.57666	8.9803		8.33127	7.67642	8.8857		10.2668	7.92794		9.73064	9.57928		8.76214
Macrophages	CYBB	7.36404	6.9774	7.54486	7.15521	6.40837		8.3234	6.20549	7.73261	6.6071		6.59629	7.71754	7.67369		7.2505	6.39205	6.52357	7.58863	7.4293		7.14661	4.9774	7.09498	7.04667	7.03872		8.16688	7.57367	6.76987		7.11346	8.43863	7.41786	7.43115	6.83516		6.97155	6.94039	7.84856		6.40402	0		7.80691	7.31897		6.95935
Macrophages	GPNMB	7.13526	6.69975	7.11933	6.69888	7.15632		6.00308	3.87277	4.31477	3.41257		4.71145	4.51007	5.20793		5.31826	5.98273	6.3556	5.94423	6.21549		7.69255	5.54702	7.54849	7.67016	7.60392		9.64185	9.43454	8.87081		6.06808	7.35636	6.92383	6.43949	6.74387		6.42936	4.9752	7.68703		5.69072	0		8.87031	8.90499		7.51412
Macrophages	LGMN	6.79512	7.23853	7.04232	7.45287	7.2751		6.12939	5.91043	6.05579	6.53388		5.49501	6.48896	5.82628		7.27083	6.97128	6.19421	6.50593	6.44526		7.51627	0	6.76596	6.75052	6.85143		7.22891	7.54393	7.2894		4.77805	5.68871	5.18653	6.08166	5.94658		2.91698	6.02492	6.27606		5.96952	0		7.50767	7.58933		6.04633
Macrophages	FUCA1	5.11075	3.6742	4.93693	4.73259	3.52262		3.80231	1.09589	3.29579	2.54207		4.31465	1.41999	3.32052		4.75126	5.40913	3.47393	4.13822	4.87812		4.85457	4.9774	4.79838	5.04448	5.36668		5.0314	5.04744	5.56867		4.91077	4.1031	4.62124	3.39677	2.77273		3.81817	3.17223	4.99658		5.26445	0		6.19297	5.98399		2.45651
Macrophages	CLEC5A	4.09639	1.30493	2.20588	0.627027	3.72697		5.70591	4.42453	4.48679	0		3.62523	2.94549	3.55928		3.26964	0	3.47393	4.66815	4.87812		2.62585	0	3.5905	1.64776	1.55594		4.66143	2.55067	1.8214		3.53292	4.33771	5.27716	4.88739	1.73708		4.7661	4.64634	5.13665		3.58629	0		3.05888	2.78173		2.95109
Macrophages	MMP9	2.32952	0	2.20588	1.06265	1.45878		3.42134	2.74142	1.17636	3.41257		1.1763	2.94549	2.20041		2.90363	0	3.65026	3.1401	1.50221		3.85285	0	3.87541	4.2581	2.54859		4.07485	6.60302	6.70126		5.0323	3.47454	3.38467	4.88739	1.11557		0	2.88977	3.63147		6.20306	0		5.69338	5.03274		1.69797
Macrophages	C11orf45	1.22782	1.97872	0.784681	1.39678	2.64299		0.490286	1.71145	0	0		0	1.41999	0		0	0	0	0	0.938382		1.02467	0	0.609763	1.64776	1.29583		2.38604	0.97952	1.8214		4.91077	1.59606	3.92284	0	0		0	0	2.08922		0	0		1.30255	1.74446		1.69797
Macrophages	CD68	1.22782	1.30493	0.784681	1.6679	2.16912		0.684446	1.09589	0	0		2.25697	0	1.48442		0	2.98466	0	0.983301	0.938382		1.61777	0	1.36627	1.64776	0.570523		1.63859	1.55759	1.42733		1.86541	2.01248	0	0	1.11557		0	1.38011	0		0	0		0.665992	1.12125		0
Macrophages	HS3ST2	1.88137	0	2.20588	2.56057	2.16912		1.00849	1.09589	1.17636	0		1.1763	0	0		0	2.98466	0	0.983301	0		1.02467	0	0.609763	0	0.570523		1.63859	1.96917	0.883422		0	0	0	3.39677	0		0	1.38011	2.08922		2.43414	0		1.30255	0		0
Macrophages	TM4SF19	0	0	0	0	0		0	0	0	0		1.1763	0	0		1.66039	0	0	0.983301	1.50221		1.02467	0	0.609763	0	0.978286		1.63859	2.28902	2.38508		2.65247	1.59606	2.51658	0	1.11557		0	0	0		0	0		1.1199	0		1.69797
MHC Class I	HLA-A	9.33365	10.0255	10.0845	10.3081	10.2338		10.1768	9.98974	10.083	9.7718		8.86785	9.42294	9.69679		10.2422	10.113	9.62246	9.71296	9.62905		10.2473	10.1609	9.84539	10.1819	10.0609		9.54107	9.39968	9.41155		9.12624	9.25738	8.19859	9.18606	8.99687		8.10963	7.89619	8.84031		9.40318	9.24631		9.97266	10.0846		8.59635
MHC Class I	HLA-B	10.4228	10.917	10.9679	11.1283	10.9143		10.9386	11.1016	10.9332	11.0225		10.2697	10.3552	10.4622		11.0057	10.2504	10.6255	10.5124	10.5789		10.7062	9.39244	10.4213	10.5057	10.5897		9.91409	9.98254	10.0107		10.0728	10.4185	9.66332	10.4633	10.2447		8.59845	8.56712	9.10623		10.1374	7.51487		10.4153	10.6582		9.05781
MHC Class I	HLA-C	10.0351	10.6931	10.5444	10.8463	10.6853		10.4965	10.6317	10.3611	10.2199		9.51028	9.54448	10.2227		11.0505	10.539	10.3244	10.2495	10.247		10.4423	9.90964	10.101	10.3739	10.2709		9.64946	9.47056	9.35498		10.015	9.90686	8.97705	9.85432	9.80349		8.62263	8.15335	8.63119		10.2617	9.3836		9.90364	10.2015		8.58796
MHC Class I	B2M	11.4137	11.6674	11.7592	11.8571	11.7595		11.1612	11.1001	11.5263	11.5092		11.1072	11.4125	11.2982		11.613	11.4698	11.5429	11.4176	11.432		11.4939	10.7646	11.0878	11.103	11.1769		11.0505	10.8694	10.6294		10.5121	11.2875	10.5578	11.225	11.025		10.1396	10.3683	10.6403		10.1289	8.73275		11.0172	11.2217		9.96869
MHC Class I	TAP1	5.80806	6.67919	6.38179	6.72881	6.70288		7.95468	8.40439	8.08031	8.20593		7.11203	6.88641	7.4693		7.80468	5.15287	7.37214	6.76113	7.07458		6.95542	5.95432	6.17015	6.06905	6.53413		5.60158	6.31681	5.88966		7.4333	6.97068	6.06848	6.08166	7.43061		4.36863	2.88977	4.92108		6.20306	6.93385		6.50862	6.1603		5.20598
[truncated: 13 more columns]

## Sheet: figure 4 b
	CD163 cells / mm2		CD138 cells / mm2		CD56 cells / mm2		CD3 cells / mm2		CD4 cells / mm2		CD8 cells / mm2		CD20 cells / mm2
	Virus High	Virus Low	Virus High	Virus Low	Virus High	Virus Low	Virus High	Virus Low	Virus High	Virus Low	Virus High	Virus Low	Virus High	Virus Low
case 1	216		3		59		174		98		24		17
case 2		1026		17		31		420		225		78		21
case 3		855		3		25		956		354		212		51
case 4		723		7		54		290		152		39		23
case 5	1010		2		20		386		203		65		12
case 6		317		0.4		24		167		50		10		15
case 7	546		2		56		395		135		139		21
case 8	51		2		104		113		69		44		24
case 9	570		3		22		201		100		95		13
csse 10		421		3		9		144		51		15		5
case 11	3		4		32		110		38		17		6
case 12		655		10		32		366		136		20		11
case 13		535		5		37		226		148		111		39
cse 14		418		4		34		291		188		147		16
case 15	513		59		21		195		120		79		59
case 16	344		6		28		208		156		6		6
case 17		954		9		62		670		754		128		14
case 18	219		106		146		198		298		91		39
case 19		255		11		40		228		178		61		44
case 20		757		19		61		612		511		286		60

## Sheet: figure 4 d
	Monocytes HIGH	Monocytes LOW	Macrophage M0 HIGH	Macrophage M0 LOW	Macrophage M1 HIGH	Macrophages M1 LOW	Macrophages M2 HIGH	Macrophages M2 LOW
Case1.lung1 LUL	1.49047		0		0.33355		0.515253
Case1.lung2 RML	1.21483		0.0271646		0.317745		0.119654
Case1.lung3 RUL	1.34828		0		0.590031		0.1919
Case1.lung4 LLL	0.601446		0.0859997		0.29072		0
Case 8.lung1 RLL	0.467429		0		0.0101353		0.0993425
Case 8.lung2 RUL	0.214542		0		0.00512051		0.152004
Case 8.lung3 LLL	0.378167		0		0.0566655		0.128031
Case 8.lung4 RML	0.599487		0		0		0.121415
Case 8.lung5 LUL	0.409666		0.00037168		0		0.252746
Case5.lung1 LLL	0.800308		0		0.142298		0.305857
Case5.lung2 RLL	0.274771		0.0309428		0.0260098		0.037688
Case5.lung3 LUL	1.15124		0.0850318		0.182662		0.408586
Case5.lung4 RML	0.717524		0.0383318		0.142642		0.316534
Case5.lung5 RUL	1.15599		0.0726768		0.185551		0.450835
Case 9- Lung1 RLL	0.183344		0.00897114		0.00365716		0.440439
Case 9- Lung2 RML	0.388135		0		0.0370463		0.47459
Case 9- Lung3 RUL	0.11437		0		0.0268241		0.492515
Case 9- Lung4 LUL	0.437739		0		0.0931924		0.587284
Case 9- Lung5 LLL	0.191932		0		0.0622168		0.371719
Case 11- Lung1 RML	0.885109		0		0.0911324		0.114116
Case 11- Lung2 RUL	0.636885		0		0.160652		0.159754
Case 11- Lung3 RLL	0.532555		0		0.124218		0.126607
Case A Lung	0.577578		0.0170701		0.1068		0
Case C Lung	0.395348		0		0.440244		0
Case D Lung	0.745148		0		0.0602833		0
Case2.lung1 RLL		0.724751		0.225968		0		0.627044
Case2.lung2 LUL		0.33003		0.326778		0.0550603		0.756457
Case2.lung3 RUL		0.497839		0.392214		0		0.429984
Case3.lung1 LUL		1.54735		0.123446		0.104702		0.394639
Case3-lung2 RLL		1.03226		0.00616903		0.0759052		0.325257
Case4.lung1 LUL		0.550756		0.174247		0.0142144		0.213302
Case4.lung2 RLL		0.162128		0		0.0419193		0.186976
Case 6.Lung1 LUL		0.231964		0.0430846		0.015147		0.271005
Case 6.Lung2 LLL		0.367477		0.0939858		0		0.0865788
Case 6.Lung3 RLL		0.595846		0		0.125298		0.541339
Case 6.Lung4 RML		0.427625		0		0.0644285		0.801637
Case 6.Lung5 RUL		0.349662		0.100043		0.00339812		0.196508
Case 7.Lung1 RLL		0.552703		0		0.200928		0.310106
Case 7.Lung2 RML		0.620996		0		0.115371		0.393168
Case 7.Lung3 LLL		0.438795		0		0.0401041		0.393181
Case 7.Lung4 RUL		0.337288		0.0166236		0.0689053		0.094262
Case 7.Lung5 LUL		0.186351		0.00476604		0.143303		0.183798
Case 10- Lung1 LUL		0.0605144		0.0460914		0		0.209875
Case 10- Lung2 LLL		0.301842		0		0		0.197913
Case 10- Lung3 RLL		0.30687		0.045969		0		0.494623
Case B Lung		1.28609		0		0		0.0966051

## Sheet: figure 5 a
LOG2(RPM+1)	case9-lung1 RLL	case9-lung2 RML	case9-lung3 RUL	case9-lung4 LUL	case9-lung5 LLL		case1-lung1 LUL	case1-lung2 RML	case1-lung3 RUL	case1-lung4 LLL		case11-lung1	case11-lung2	case11-lung3		case8-lung1 RLL	case8-lung2 RUL	case8-lung3 LLL	case8-lung4 RML	case8-lung5 LUL		case5-lung1 LLL	case5-lung2 RLL	case5-lung3 LUL	case5-lung4 RML	case5-lung5 RUL		case2-lung1 RLL	case2-lung2 LUL	case2-lung3 RUL		case7-lung1 RLL	case7-lung2 RML	case7-lung3 LLL	case7-lung4 RUL	case7-lung5 LUL		case10-lung1	case10-lung2	case10-lung3		case4-lung1 LUL	case4-lung2 RLL		case3-lung1 LUL	case3-lung2 RLL		case6-lung1 LUL	case6-lung2 LLL
IL6	3.97851	3.06239	0.784681	0.627027	2.16912		3.88368	0	3.46995	0		4.71145	4.88212	4.89573		4.4989	3.89052	4.90154	3.5542	2.70005		2.8494	0	3.7113	2.07046	3.5449		0	1.55759	3.10479		7.05729	4.65981	3.01495	8.16477	8.14652		2.91698	3.789	5.73017		1.67907	0		2.65075	2.51132		5.89131	4.60862
IL6R	5.80806	6.3556	5.84226	6.00333	6.57641		5.72259	6.48738	5.07731	5.62183		6.28276	5.97742	5.82628		5.78203	5.15287	5.32193	6.32437	5.87607		5.47408	5.95432	5.64151	5.6148	5.92274		6.16603	5.81745	5.96962		5.82063	6.35626	6.42627	5.29019	5.64402		4.36863	4.9752	5.93595		5.56213	0		6.24968	6.27422		6.14114	5.74532
IL6ST	10.4686	9.55843	10.1484	10.0826	9.99756		9.83741	9.6285	9.98776	9.87175		10.0001	10.4148	9.862		9.08591	8.98249	10.0768	10.4021	10.4562		8.57236	7.11126	9.35033	8.73683	8.95209		9.05969	8.98397	8.79327		8.24023	9.93546	9.72499	9.32119	9.74191		9.38666	10.2574	10.6564		8.39118	8.24868		8.95375	8.38208		9.11732	8.25342
IL22	0	0	0	0	0		0	0	0	0		0	0	0		0	0	0	0	0		0	0	0	0	0		0	0	0		3.53292	0	0	0	0		0	0	0		0	0		0	0		0	0
IL22RA1	1.22782	3.29635	0.784681	1.39678	2.64299		1.14677	1.71145	1.17636	0		1.1763	1.41999	0		0	0	0	0	0		1.02467	0	0.609763	0	1.29583		0	0	1.42733		3.8297	3.01455	4.47574	5.29019	0		0	0	0		0	0		1.97574	1.74446		0	0
IL22RA2	0	1.97872	0	0	0		0.265871	0	0	0		0	0	0		0	0	0	0	0		0	0	0	0	0		0	0	0		3.53292	1.00833	3.38467	0	0		0	0	0		0	0		0	0		0	2.77594
CXCR6	2.94685	3.29635	2.41583	2.09298	3.52262		3.42134	2.47244	0	0		2.59451	3.22946	3.76408		2.41198	2.98466	2.76082	2.97065	2.89038		3.50398	0	2.38075	2.66304	2.6635		3.88151	4.04867	4.22802		4.91077	4.18562	4.75341	0	3.66312		2.91698	2.07236	2.08922		2.43414	5.9456		4.02265	4.74727		3.61143	4.21317
JAK1	8.41176	8.0854	8.51273	8.4644	8.02134		8.45151	8.52957	8.40921	8.63149		8.5992	8.69673	8.39761		8.20407	8.37911	7.97919	8.45835	8.33791		8.28239	5.95432	8.21501	7.99972	8.29845		8.44579	8.41419	8.32334		7.51897	8.13549	7.98664	7.8441	8.35625		7.36471	7.38973	8.07442		7.89989	6.93385		8.22553	8.30911		8.20468	7.98023
JAK2	6.54854	7.05923	6.94413	7.14969	6.77377		7.46144	7.51564	7.59835	7.18712		6.93022	7.49437	6.94565		6.95627	5.40913	7.59329	6.74807	7.05483		6.38819	4.9774	6.93052	6.20042	7.13147		6.40066	6.40217	6.04539		5.24838	6.7307	5.96322	6.08166	6.93484		6.42936	6.19238	6.01069		5.9179	0		6.43717	6.70641		5.77785	5.17374
JAK3	5.16572	5.49574	4.93693	5.119	3.72697		6.37076	6.9916	6.72227	5.75666		5.23031	6.48896	6.98713		6.64971	5.98273	5.94642	5.72192	4.92239		6.0926	5.54702	5.71559	5.94963	5.83964		5.24747	6.18812	6.40309		6.73807	5.53982	5.96322	7.26227	6.84983		6.05586	6.19238	5.68524		6.82417	7.51487		6.37734	6.78539		5.83569	5.17374
TYK2	4.86714	6.07001	5.06704	5.32895	6.60261		5.72811	5.88289	5.27806	5.75666		5.942	5.58266	6.29124		6.3771	6.26808	4.67557	4.77497	5.19923		5.95502	6.94264	6.04931	6.46715	6.06541		6.10088	6.16876	6.57911		6.66478	6.1249	5.08982	6.08166	5.30394		4.7661	4.89975	4.92108		7.21479	6.93385		6.18717	6.62285		5.58896	6.26753
STAT1	9.06746	9.42898	8.75642	9.55506	8.99403		8.76911	8.88583	9.1846	8.71668		9.50028	9.47823	9.18876		9.5273	8.37911	9.53528	9.29738	8.92139		9.02612	5.54702	9.08005	8.71136	8.98147		8.26926	8.08818	7.93741		7.94758	8.13549	6.8955	7.34918	8.38674		6.05586	6.71681	6.47394		8.52657	5.9456		8.89452	8.64609		6.73455	6.37311
STAT2	7.73509	8.70464	7.62627	7.9708	8.20354		7.6093	8.35513	8.17769	7.36653		7.99011	7.98898	8.07097		8.85629	7.25869	8.44156	7.61763	7.23237		7.51627	7.39887	7.85747	7.75097	7.57852		7.1344	7.29885	6.79203		7.65765	6.93534	5.90756	6.43949	7.32958		5.33328	5.87538	6.33542		7.25694	5.9456		7.34019	7.57161		6.9331	6.56358
STAT3	8.7498	8.51466	8.62262	8.87228	8.72263		8.91232	9.03718	8.96937	8.74939		9.7231	9.12251	8.87188		9.08591	9.13223	9.25739	9.36306	9.44214		8.72829	8.02388	8.76821	8.49808	8.68427		8.71976	8.80746	8.76833		8.34951	9.03617	8.22159	8.87064	9.57318		9.08977	9.0054	9.01387		8.6021	8.73275		8.42954	8.44182		9.10561	8.48302
[truncated: 12 more columns]

[truncated: 12 more sheets: figure 5 b, figure 5 c, figure 6 d, figure 7 a, figure 7 b, figure 7 c, Supplementary figure 2 b, Supplementary figure 3 a, Supplementary figure 3 b, Supplementary figure 4, Supplementary figure 5, Supplementary figure 6 a]
